# Supplementary material for: Unravelling the dynamics of seed‐stored mRNAs during seed priming
Source: New Phytol. 2025 Mar 28;247(5):2196–209. doi: 10.1111/nph.70098 (PMC12329163; doi:10.1111/nph.70098)
Supplement: Supplementary file 1 — Dataset S1 Gene lists of differentially translationally regulated transcripts during seed priming. [file NPH-247-2196-s002.xlsx]

## Sheet: Info
New Phytologist Supporting Information
Article title: Unravelling the dynamics of seed stored mRNAs during seed priming
Authors: Patricija Gran¹, Tessa W Visscher², Bing Bai³, Harm Nijveen⁴, Amir Mahboubi⁵, Lars L Bakermans⁶, Leo AJ Willems⁷, Leónie Bentsink⁸*
Article acceptance date: 19 February 2025
Name	Information
dry-stratified UPREGULATED	List of translationally upregulated genes between dry and stratified stage of priming treatment
dry-stratified DOWNREGULATED	List of translationally downregulated genes between dry and stratified stage of priming treatment
stratified-light UPREGULATED	List of translationally upregulated genes between stratified and light stage of priming treatment
stratified-light DOWNREGULATED	List of translationally down regulated genes between stratified and light stage of priming treatment
light-primed UPREGULATED	List of translationally upregulated genes between light and primed stage of priming treatment
light-primed DOWNREGULATED	List of translationally downregulated genes between light and primed stage of priming treatment
dry-primed UPREGULATED	List of translationally upregulated genes between dry and primed stage of priming treatment
dry primed DOWNREGULATED	List of translationally downregulated genes between dry and primed stage of priming treatment
RNC transcripts LFC >5	Ribosome associated transcripts exhibiting a significant increased ribosome association (LFC >5) in primed seeds
30 genes with LFC>5	Genes whose expression increases with a LFC > 5 from the dry to post-dry stage in the RNC-seq data set.

## Sheet: dry-stratified UPREGULATED
gene	baseMean	log2FoldChange	padj	Gene.Model.Name	Gene.Model.Type
AT1G01040	115.834	5.21669	0.00144438	Encodes a Dicer homolog. Dicer is a RNA helicase involved in microRNA processing. Mutations in this locus can result in embryo lethality. Embryo shape at seed maturity is globular-elongate. Other mutants convert the floral meristems to an indeterminate state, others yet show defects in ovule development. mRNA is expressed in all shoot tissues. DCL1 is able to produce miRNAs and siRNAs. The mRNA i…	DICER-LIKE 1 (DCL1)
AT1G01060	184.146	2.61657	0.0419402	LHY encodes a myb-related putative transcription factor involved in circadian rhythm along with another myb transcription factor CCA1	LATE ELONGATED HYPOCOTYL (LHY)
AT1G01860	34.834	4.54309	0.015527	dimethyladenosine transferase	PALEFACE 1 (PFC1)
AT1G03140	2284.49	0.897128	0.0115796	PRP18a is one of two paralogs (the other being PRP18b) which are highly similar to the step II splicing factors in yeast. Loss of function mutations show defects in alternative splicing, mostly intron retention events.	PRE-MRNA PROCESSING FACTOR 18A (PRP18A)
AT1G04300	696.397	1.84299	0.0453798	Encodes MUSE13, a TRAF domain protein. Regulates the turnover of nucleotide-binding domain and leucine-rich repeat-containing (NLR) immune receptors SNC1 and RPS2. Loss of both MUSE13 and MUSE14 leads to enhanced pathogen resistance, NLR accumulation, and autoimmunity.In addition, MUSE13/14 physically interact with ATG6 and appear to regulate ATG6 ubiquitination and thus formation of autophagosom…	(MUSE13)
AT1G04550	376.7	1.75166	0.016783	IAA12/BDL plays a role in auxin-mediated processes of apical-basal patterning in the embryo. bdl mutants lack a primary root meristem	INDOLE-3-ACETIC ACID INDUCIBLE 12 (IAA12)
AT1G05150	793.14	1.92743	3.22548e-05	Calcium-binding tetratricopeptide family protein;(source:Araport11)
AT1G05830	64.2206	5.03541	0.0121082	Encodes a homolog of trithorax, a histone-lysine N-methyltransferase. Paralog of ATX1. Unlike ATX1 which is involved in trimethylating of histone H3-mysine 4, ATX2 is involved in dimethylating of histone H3-lysine 4. ATX1 and ATX2 influence the expression of largely nonoverlapping gene sets. The expression pattern of ATX2 is also different from that of ATX1.	TRITHORAX-LIKE PROTEIN 2 (ATX2)
AT1G06240	34.9567	5.69302	0.00381243	diiron containing four-helix bundle family ferritin protein, putative (Protein of unknown function DUF455);(source:Araport11)
AT1G06560	57.1304	6.35948	0.00186685	NOL1/NOP2/sun family protein;(source:Araport11)	(NOP2C)
AT1G06590	60.5008	4.9239	0.00736495	anaphase-promoting complex subunit;(source:Araport11)
AT1G08840	45.811	4.26631	0.018418	Encodes a homolog of human and yeast DNA2. Mutants have increased sensitivity to DNA damage stress.	EMBRYO DEFECTIVE 2411 (emb2411)	RNA helicase
AT1G09570	5998.13	0.79575	0.0391617	Light-labile cytoplasmic red/far-red light photoreceptor involved in the regulation of photomorphogenesis. It exists in two inter-convertible forms: Pr and Pfr (active) and functions as a dimer.The N terminus carries a single tetrapyrrole chromophore, and the C terminus is involved in dimerization. It is the sole photoreceptor mediating the FR high irradiance response (HIR). Major regulator in re…	PHYTOCHROME A (PHYA)	RNA binding
AT1G09690	5773.33	0.791317	0.0381367	Translation protein SH3-like family protein;(source:Araport11)
AT1G09770	1541.56	1.28755	0.00906565	Member of MYB3R- and R2R3- type MYB- encoding genes. Essential for plant innate immunity. Interacts with MOS4 and PRL1. The mRNA is cell-to-cell mobile.	CELL DIVISION CYCLE 5 (CDC5)
AT1G10000	400.237	7.71282	4.17758e-10	Ribonuclease H-like superfamily protein;(source:Araport11)
AT1G12200	33.432	6.30286	0.00333889	Putative flavin monooxygenase.	FLAVIN MONOOXYGENASE (FMO)
AT1G17680	411.442	1.2026	0.0229892	tetratricopeptide repeat (TPR)-containing protein;(source:Araport11)
AT1G20920	272.713	2.70581	0.00650127	P-loop containing nucleoside triphosphate hydrolases superfamily protein;(source:Araport11)	REGULATOR OF CBF GENE EXPRESSION 1 (RCF1)	RNA helicase
AT1G20970	452.699	1.61922	0.0441812	calponin-like domain protein;(source:Araport11)		RNA binding
AT1G21050	184.746	5.12729	0.0133228	MIZU-KUSSEI-like protein (Protein of unknown function, DUF617);(source:Araport11)
AT1G21060	43.1952	5.03088	0.00983155	Serine/Threonine-kinase, putative (Protein of unknown function, DUF547);(source:Araport11)
AT1G22530	741.346	1.20454	0.00209661	PATLs belong to a family of proteins having a Golgi dynamics (GOLD) domain in tandem with the Sec14p-like domain. PATLs are auxin regulated. Quadruple mutants (patl2456) show altered PIN1 lateralization in root endodermis cells.	PATELLIN 2 (PATL2)
AT1G22870	68.4686	7.33752	1.64584e-05	One of two paralogs in Arabidopsis.Loss of both SCYL2B and SCYL2A results in severe growth defects.	(SCYL2A)
AT1G27340	170.082	6.86998	7.83993e-06	Encodes a putative F-box protein that is involved in the regulation of leaf morphology.	LEAF CURLING RESPONSIVENESS (LCR)
AT1G28510	53.0089	2.00353	0.0419402	Optic atrophy 3 protein (OPA3);(source:Araport11)
AT1G29900	1484.23	1.21142	0.00392474	Encodes carbamoyl phosphate synthetase (CPS) large subunit (CARB), also named as VEN3. Heterologous expression of the Arabidopsis VEN3 and VEN6 genes in a CPS-deficient Escherichia coli strain fully restored bacterial growth in minimal medium, demonstrating the enzymatic activity of the VEN3 and VEN6 proteins.	CARBAMOYL PHOSPHATE SYNTHETASE B (CARB)
AT1G30230	8907.49	1.6783	9.00126e-05	Encodes a guanine nucleotide exchange factor that plays an important role in translation elongation. It is localized in the plasma membrane and cytosol. Mutants display ectopic lignin deposition as well as cell expansion defects	EUKARYOTIC ELONGATION FACTOR 1B BETA 1 (EEF-1BB1)
AT1G31175	51.5391	3.46966	0.0453798	cytochrome C oxidase biogenesis Cmc1-like protein;(source:Araport11)
AT1G33140	13003.8	1.02775	0.00745013	Encodes ribosomal protein L9. Identified in a screen for enhancers of as1. as1/pgy double mutants show defects in leaf vascular patterning and adaxial cell fate. Double mutant analysis indicates pgy genes function in the same pathway as REV, KAN1 and KAN2. The mRNA is cell-to-cell mobile.	PIGGYBACK2 (PGY2)
AT1G47380	31.645	3.59431	0.0303978	Protein phosphatase 2C family protein;(source:Araport11)
AT1G48310	82.9494	7.70349	0.000870278	chromatin remodeling factor18;(source:Araport11)	CHROMATIN REMODELING FACTOR18 (CHR18)
AT1G48920	44253.1	0.996443	0.0144684	Encodes ATNUC-L1 (NUCLEOLIN LIKE 1), the predominant form of the two nucleolin proteins found in Arabidopsis. This protein is involved in rRNA processing, ribosome biosynthesis, and vascular pattern formation. PARL1 localizes to the nucleolus and parl1 mutants accumulate elevated levels of the unspliced 35S pre-rRNA. parl1 mutants also have defects in cotyledon, leaf, sepal, and petal vein patter…	NUCLEOLIN LIKE 1 (NUC-L1)	RNA binding
AT1G51500	28.1862	4.94613	0.0121082	Encodes an ABC transporter involved in cuticular wax biosynthesis. Lines carrying recessive mutations in this locus have weakly glaucous stem surface, and relative elevated secondary alcohols and ketones.	ATP-BINDING CASSETTE G12 (ABCG12)
AT1G59820	85.4244	5.30862	0.0115796	Encodes a phospholipid translocase. Involved in secretory vesicle formation from trans-Golgi in peripheral columella cells at the root tip. Mutants have short primary roots and grow slower. The mRNA is cell-to-cell mobile.	AMINOPHOSPHOLIPID ATPASE 3 (ALA3)
AT1G60220	61.4157	6.71824	0.00392474	Encodes a deSUMOylating enzyme. In vitro it has both peptidase activity and isopeptidase activity: it can cleave C-terminal residues from SUMO to activate it for attachment to a target protein and it can also act on the isopeptide bond between SUMO and another protein. sGFP:OTS1 protein accumulates in the nucleus. Double mutant analysis with ULP1C/OTS2 indicates that these genes are involved in s…	UB-LIKE PROTEASE 1D (ULP1D)
AT1G62390	1926.98	1.16964	0.0011957	Encodes one of the 36 carboxylate clamp (CC)-tetratricopeptide repeat (TPR) proteins (Prasad 2010, Pubmed ID: 20856808) with potential to interact with Hsp90/Hsp70 as co-chaperones.	PHOX2 (Phox2)	RNA binding
AT1G63250	79.6377	3.22356	0.0110574	DEA(D/H)-box RNA helicase family protein;(source:Araport11)		RNA helicase
AT1G63690	111.661	4.78516	0.00718966	SIGNAL PEPTIDE PEPTIDASE-LIKE 2;(source:Araport11)	SIGNAL PEPTIDE PEPTIDASE-LIKE 2 (SPPL2)
AT1G69350	25.0875	5.81251	0.0116435	Tetratricopeptide repeat (TPR)-like superfamily protein;(source:Araport11)
AT1G69360	92.5955	7.9198	3.11999e-05	T-box transcription factor, putative (DUF863);(source:Araport11)
AT1G70140	113.338	3.52599	0.0233697	Encodes a group I formin. Binds to F-actin barbed ends. Has severing actin filaments activity. Binds profilin. Involved in the initiation and tip growth of root hairs through regulation of actin cytoskeleton.	FORMIN 8 (FH8)
AT1G71710	33.3622	4.21085	0.0234041	DNAse I-like superfamily protein;(source:Araport11)
AT1G74050	8862.31	0.794508	0.0437947	Ribosomal protein L6 family protein;(source:Araport11)		RNA binding
AT1G76390	36.1488	7.27059	0.001046	Plant U-box type E3 ubiquitin ligase (PUB).	PLANT U-BOX 43 (PUB43)
AT1G78150	1847.43	0.848212	0.0184947	N-lysine methyltransferase;(source:Araport11)
AT1G78190	474.29	2.67885	0.00862966	Trm112p-like protein;(source:Araport11)	TRNA METHYLTRANSFERASE 112A (TRM112A)
AT1G78290	427.352	3.01905	0.023995	encodes a member of SNF1-related protein kinase (SnRK2) family whose activity is activated by ionic (salt) and non-ionic (mannitol) osmotic stress and dehydration.	SNF1-RELATED PROTEIN KINASE 2-8 (SNRK2-8)
AT1G80410	778.831	1.35495	0.0221127	Encodes the catalytic subunit of a N-terminal acetyltransferase.	NAA15 (NAA15)
AT1G80790	97.2182	4.28025	0.0149898	Belongs to a subgroup of SGS3-like proteins that act redundantly in RNA-directed DNA methylation: AT1G15910 (FDM1), AT4G00380 (FDM2), AT3G12550 (FDM3), AT1G13790 (FDM4), AT1G80790 (FDM5). The mRNA is cell-to-cell mobile.	FACTOR OF DNA METHYLATION 5 (FDM5)
AT2G03380	24.4811	5.21282	0.01442	Pentatricopeptide repeat (PPR) superfamily protein;(source:Araport11)	PENTATRICOPEPTIDE REPEAT PROTEIN 96 (PPR96)
AT2G16640	1793.77	1.85046	0.00385137	multimeric translocon complex in the outer envelope membrane 132;(source:Araport11)	MULTIMERIC TRANSLOCON COMPLEX IN THE OUTER ENVELOPE MEMBRANE 132 (TOC132)
AT2G17230	587.673	4.15249	0.00195648	EXORDIUM like 5;(source:Araport11)	EXORDIUM LIKE 5 (EXL5)
AT2G18230	87.4766	5.90126	0.00101559	Encodes a protein that might have inorganic pyrophosphatase activity.	PYROPHOSPHORYLASE 2 (PPa2)
AT2G22100	271.211	4.34152	0.0189186	RNA-binding (RRM/RBD/RNP motifs) family protein;(source:Araport11)		RNA binding
AT2G28000	3549.03	0.759289	0.0115796	Encodes chaperonin-60 alpha, a molecular chaperone involved in Rubisco folding. Mutants display aberrant chloroplast and embryo development. The mRNA is cell-to-cell mobile.	CHAPERONIN-60ALPHA (CPN60A)
AT2G30350	565.472	1.028	0.00381243	Excinuclease ABC, C subunit, N-terminal;(source:Araport11)	HYL1 INTERACTING GIY-YIG LIKE ENDONUCLEASE (HIGLE)
AT2G32410	27.2346	4.98568	0.0116435	Involved in chiasma distribution, affects expression of key DNA repair and meiotic genes, signifcant role in DNA repair.	AXR1-LIKE (AXL)
AT2G33820	45.4718	6.54387	0.00210914	encodes a mitochondrial ornithine transporter which exports ornithine from the mitochondrion to the cytosol	(MBAC1)
AT2G34710	75.4119	3.21094	0.0138848	Dominant PHB mutations cause transformation of abaxial leaf fates into adaxial leaf fates. Encodes a member of HD-Zip family which contains homeodomain-leucine zipper domains and domain similar to a mammalian sterol binding domain. Has overlapping functions with PHAVOLUTA, REVOLUTA and CORONA.	PHABULOSA (PHB)
AT2G35030	43.7707	5.52928	0.00392474	Pentatricopeptide repeat (PPR) superfamily protein;(source:Araport11)	CYTOCHROME C OXIDASE DEFICIENT 1 (COD1)
AT2G38770	724.922	0.936897	0.0395482	P-loop containing nucleoside triphosphate hydrolases superfamily protein;(source:Araport11)	EMBRYO DEFECTIVE 2765 (EMB2765)	RNA helicase
AT2G39910	73.9257	6.56871	0.0011957	ARM repeat superfamily protein;(source:Araport11)
AT2G40140	2361.65	0.647387	0.0472364	zinc finger (CCCH-type) family protein;(source:Araport11)	(CZF1)
AT2G41560	551.504	4.83262	0.00128551	Encodes a calmodulin-regulated Ca(2+)-ATPase that improves salt tolerance in yeast. Localized to the vacuole. Lesion mimic phenotype when mutation in the gene is combined with a mutation in ACA11. Lesion mimic phenotype of double knockout can be suppressed by nutritional supplements that increase anion levels (e.g. 15 mM Nitrate, Chloride, or Phosphate).	AUTOINHIBITED CA(2+)-ATPASE, ISOFORM 4 (ACA4)	RNA binding
AT2G43210	386.015	3.26207	1.93646e-05	Ubiquitin-like superfamily protein;(source:Araport11)
AT2G45850	65.1787	6.10192	0.00209661	AT hook motif DNA-binding family protein;(source:Araport11)	AT-HOOK MOTIF NUCLEAR LOCALIZED PROTEIN 9 (AHL9)
AT2G47450	67.5627	6.98718	0.00110524	A component of the chloroplast signal recognition particle pathway that is involved in LHCP targeting. It is downregulated in response to high light. It recognizes the DPLG motif in Lhcb1. The mRNA is cell-to-cell mobile.	CHAOS (CAO)
AT2G48060	85.4099	5.31117	0.00938485	Similar to mechanically sensitive ion channel identified in mouse. Mutants display root helical growth phenotype in agar media suggesting a role in mechanoperception at the root cap.	PIEZO1 (PZO1)
AT2G48160	650.99	0.881413	0.0381367	HUA and HUA-LIKE (HULK) genes act redundantly to regulate a subset of essential genes, with some (or all) family members also having specific functions.	HUA2 LIKE 2 (HULK2)
AT3G01690	67.7799	6.12972	0.00407158	alpha/beta-Hydrolases superfamily protein;(source:Araport11)
AT3G04750	62.7352	2.60732	0.0411373	Tetratricopeptide repeat (TPR)-like superfamily protein;(source:Araport11)
AT3G04910	57.0328	5.59316	0.00217962	Serine/threonine protein kinase, whose transcription is regulated by circadian rhythm.	WITH NO LYSINE (K) KINASE 1 (WNK1)
AT3G04930	665.288	1.16758	0.0121082	DNA-binding storekeeper protein-related transcriptional regulator;(source:Araport11)
AT3G07300	349.551	0.830763	0.0480148	NagB/RpiA/CoA transferase-like superfamily protein;(source:Araport11)
AT3G07660	1427.02	1.27516	0.00525892	flocculation protein (DUF1296);(source:Araport11)		RNA binding
AT3G09500	10592.7	1.01958	0.0152656	Ribosomal L29 family protein;(source:Araport11)		RNA binding
AT3G09850	934.221	1.26679	0.00644017	D111/G-patch domain-containing protein;(source:Araport11)
AT3G11450	924.686	0.919882	0.0417496	Encodes a ZRF1 chromatin regulator. Functions in regulating plant growth and development.	GONIDIALESS A/ZUOTIN RELATED FACTOR A1 (ATGLSA1)
AT3G12630	1706.58	1.00876	0.00525892	Encodes a protein with E3 ligase activity that acts as a positive regulator of stress responses in Arabidopsis.	STRESS ASSOCIATED PROTEIN 5 (SAP5)
AT3G13200	4382.51	1.49944	0.000763427	Associates with core components of the Arabidopsis NineTeen complex (NTC) and its loss leads to inefcient splicing.	EMBRYO DEFECTIVE 2769 (EMB2769)
AT3G13222	201.529	1.79337	0.0118997	Encodes a protein that binds to G-box binding transcription factors and enhances their binding affinities to G-box in vitro. This protein localizes to the nucleus and is expressed predominantly in the root.	GBF-INTERACTING PROTEIN 1 (GIP1)
AT3G14172	33.8886	6.59517	0.00292124	GPI-anchored adhesin-like protein;(source:Araport11)
AT3G14180	466.738	0.90435	0.0399728	sequence-specific DNA binding transcription factor;(source:Araport11)	ARABIDOPSIS 6B-INTERACTING PROTEIN 1-LIKE 2 (ASIL2)
AT3G14240	165.779	2.8568	0.018418	Subtilase family protein;(source:Araport11)
AT3G17650	66.7232	3.4625	0.0203356	Arabidopsis thaliana metal-nicotianamine transporter YSL5	YELLOW STRIPE LIKE 5 (YSL5)
AT3G17790	1434.21	3.93391	0.00304902	Expression is upregulated in the shoot of cax1/cax3 mutant and is responsive to phosphate (Pi) and not phosphite (Phi) in roots and shoots.	PURPLE ACID PHOSPHATASE 17 (PAP17)
AT3G18100	51.9195	5.3356	0.00881364	Member of the R2R3 transcription factor gene family.	MYB DOMAIN PROTEIN 4R1 (MYB4R1)
AT3G18740	10720	0.821955	0.0332501	The gene encodes a putative leucine-rich repeat (LRR)Receptor-like kinase (RLK).	(RPL30C)	RNA binding
AT3G18970	54.9912	7.69907	0.000269485	Encodes a pentatricopeptide repeat protein (PPR) protein involved in mitochondrial mRNA editing.	MITOCHONDRIAL EDITING FACTOR 20 (MEF20)
AT3G20430	171.895	7.65041	6.64636e-08	phosphorylated adapter RNA export-like protein;(source:Araport11)
AT3G21390	53.6061	6.94213	0.00186685	Encodes a mitochondrial thiamin diphosphate carrier.
AT3G25890	559.608	1.94374	0.00192962	encodes a member of the ERF (ethylene response factor) subfamily B-6 of ERF/AP2 transcription factor family. The protein contains one AP2 domain. There are 12 members in this subfamily including RAP2.11. The mRNA is cell-to-cell mobile.	CYTOKININ RESPONSE FACTOR 11 (CRF11)
AT3G43300	257.524	1.06424	0.0289024	AtMIN7 is an immunity associated Arabidopsis protein targeted by HopM1, a conserved Pseudomonas syringae virulence protein. AtMIN7 encodes one of the eight members of the Arabidopsis adenosine diphosphate (ADP) ribosylation factor (ARF) guanine nucleotide exchange factor (GEF) protein family. The AFR GEF proteins are key components of the vesicle trafficking system in eukaryotic cells. HopM1 medi…	HOPM INTERACTOR 7 (ATMIN7)
AT3G44200	33.6617	3.42489	0.0340379	Encodes AtNek5, a member of the NIMA-related serine/threonine kinases (Neks) that have been linked to cell-cycle regulation in fungi and mammals. Plant Neks might be involved in plant development processes.Interacts physically with plant kinesins ARK1 and ARK2. Mutants show defects in root epidermal cell morphology, trichome branching and other epidermal cell abnormalities suggesting a rol e in e…	NIMA (NEVER IN MITOSIS, GENE A)-RELATED 6 (NEK6)
AT3G47000	48.2761	4.09327	0.0203356	Glycosyl hydrolase family protein;(source:Araport11)
AT3G47890	142.882	7.76786	7.83993e-06	Ubiquitin carboxyl-terminal hydrolase-related protein;(source:Araport11)
AT3G50370	989.264	0.874079	0.0454045	hypothetical protein;(source:Araport11)		RNA binding
AT3G52490	61.1042	6.81328	0.00072788	Encodes a member of an eight-gene family (SMAX1 and SMAX1-like) that has weak similarity to AtHSP101, a ClpB chaperonin required for thermotolerance.	SMAX1-LIKE 3 (SMXL3)
AT3G53810	43.3215	3.14647	0.0381367	Concanavalin A-like lectin protein kinase family protein;(source:Araport11)	L-TYPE LECTIN RECEPTOR KINASE IV.2 (LECRK-IV.2)
AT3G55050	100.008	2.08654	0.0441812	Protein phosphatase 2C family protein;(source:Araport11)	D-CLADE TYPE 2C PROTEIN PHOSPHATASE 4 (PP2C.D4)
AT3G56640	38.9826	4.19825	0.0184947	Encodes a member of the exocyst complex gene family. The exocyst is a protein complex involved in tethering vesicles to the plasma membrane during regulated or polarized secretion.	EXOCYST COMPLEX COMPONENT SEC15A (SEC15A)
AT3G58050	109.776	7.97139	6.49943e-08	hypothetical protein;(source:Araport11)
AT3G59600	1685.03	0.79021	0.0454045	One of two highly similar proteins that can serve as non-catalytic subunits of Nuclear RNA polymerases II, IV and V; homologous to budding yeast RPB8. Probably redundant with At1g54250.	(NRPB8B)
AT3G59760	33.5724	4.43693	0.0228239	Arabidopsis thaliana O-acetylserine (thiol) lyase (OAS-TL) isoform oasC. Required for pollen tube growth and/or fertilization.	O-ACETYLSERINE (THIOL) LYASE ISOFORM C (OASC)
AT3G59910	636.305	0.908949	0.0221127	Ankyrin repeat family protein;(source:Araport11)
AT3G60600	2368.06	1.07503	0.00242896	Encodes VAP27 (for Vesicle-Associated Protein). VAP27 has high homology to the VAP33 family of SNARE-like proteins from animals. May be involved in vesicular transport to or from the ER. Located exclusively in limiting membrane of protein storage vacuoles. Binds SRC2.	VAMP/SYNAPTOBREVIN-ASSOCIATED PROTEIN 27-1 (VAP27-1)
AT3G60630	61.0007	5.71363	0.0098008	Belongs to one of the LOM (LOST MERISTEMS) genes: AT2G45160 (LOM1), AT3G60630 (LOM2) and AT4G00150 (LOM3). LOM1 and LOM2 promote cell differentiation at the periphery of shoot meristems and help to maintain their polar organization.	HAIRY MERISTEM 2 (HAM2)
AT3G63400	2101.32	1.17424	0.00870713	Cyclophilin-like peptidyl-prolyl cis-trans isomerase family protein;(source:Araport11)
AT4G00570	37.0522	5.87037	0.008444	Encodes an NAD-dependent malic enzyme (NAD-ME) that does not act on oxaloacetate, indicating that it belongs to EC 1.1.1.39. It is a member of the beta family of NAD-MEs in plants. It appears to function as a homodimer or as a heterodimer with the alpha-type NAD-ME2 (At2g13560). NAD-ME2 transcript and protein levels are higher during the night than during the day.	NAD-DEPENDENT MALIC ENZYME 2 (NAD-ME2)
AT4G00840	59.9236	7.71281	8.48068e-05	DHHC-type zinc finger family protein;(source:Araport11)
AT4G00990	60.793	6.15706	0.00217415	jJumonji-domain-containing H3K9 histone demethylase. Loss of function mutants are susceptible to bacterial infection and early flowering.	JMJC DOMAIN-CONTAINING PROTEIN 27 (JMJ27)
AT4G01850	1122.35	0.861749	0.0188552	S-adenosylmethionine synthetase 2;(source:Araport11)	S-ADENOSYLMETHIONINE SYNTHETASE 2 (SAM-2)
AT4G01880	68.9263	6.77007	0.00101559	methyltransferase;(source:Araport11)	TRNA METHYLTRANSFERASE 13 (TRM13)
AT4G02070	78.6555	4.43108	0.0116435	encodes a DNA mismatch repair homolog of human MutS gene, MSH6. There are four MutS genes in Arabidopsis, MSH2, MSH3, MSH6, and MSH7, which all act as heterodimers and bind to 51-mer duplexes. MSH2*MSH6 bound the (+T) substrate strongly, (T/G) well, and (+AAG) no better than it did a (T/A) homoduplex.	MUTS HOMOLOG 6 (MSH6)
AT4G02380	2734.05	1.08184	0.0480148	Encodes AtLEA5 (late embryogenesis abundant like protein). Also known as SENESCENCE-ASSOCIATED GENE 21 (SAG21). Has a role on oxidative stress tolerance. mRNA levels are elevated in response to various stresses.	SENESCENCE-ASSOCIATED GENE 21 (SAG21)
AT4G02510	5940.44	1.52424	0.0011957	An integral membrane GTPase that functions as a transit-sequence receptor required for the import of proteins necessary for chloroplast biogenesis. Located in the outer chloroplast membrane. Phosphorylation of the G-domains regulate translocon assembly. The mRNA is cell-to-cell mobile.	TRANSLOCON AT THE OUTER ENVELOPE MEMBRANE OF CHLOROPLASTS 159 (TOC159)
AT4G03230	42.9849	7.4111	0.00292124	G-type lectin S-receptor-like Serine/Threonine-kinase;(source:Araport11)
AT4G04950	1862.18	0.941015	0.0147509	Encodes a monothiol glutaredoxin that is a critical component involved in ROS accumulation, auxin signaling, and temperature-dependent postembryonic growth in plants. It has been shown to associate with the cytosolic Fe-S assembly (CIA) complex and contributes to, but is not essential for, the correct functioning of client Fe-S proteins in unchallenged conditions.	MONOTHIOL GLUTAREDOXIN 17 (GRXS17)
AT4G14440	221.832	3.26493	0.0411373	encodes a cytosolic delta3, delta2-enoyl CoA isomerase, involved in unsaturated fatty acid degradation	3-HYDROXYACYL-COA DEHYDRATASE 1 (HCD1)
AT4G14605	60.6581	8.14986	1.93646e-05	Encodes a putative mitochondrial transcription termination factor whose mutation results in plants that exhibit altered chloroplast morphology and plant growth, and reduced pigmentation of cotyledons, leaves, stems and sepals.	MTERF DEFECTIVE IN ARABIDOPSIS1 (MDA1)
AT4G19180	44.7878	6.90203	0.000343947	Encodes a putative apyrase involved in pollen exine pattern formation and anther dehiscence.	APYRASE 7 (APY7)
AT4G20070	177.681	5.0713	4.70857e-06	The gene encoding Arabidopsis thaliana Allantoate Amidohydrolase (AtAAH)which catalyzes the allantoate deiminase reaction (EC 3.5.3.9)is expressed in all parts of the plant being consistent with a function in purine turnover in Arabidopsis. The mRNA is cell-to-cell mobile.	ALLANTOATE AMIDOHYDROLASE (AAH)
AT4G20720	76.101	2.70133	0.0410512	dentin sialophosphoprotein-like protein;(source:Araport11)
AT4G24370	23.3117	7.22856	0.00506331	hypothetical protein;(source:Araport11)	POSITIVE REGULATOR OF SKD1 (PROS)
AT4G27310	856.86	4.76101	0.00684749	Encodes an atypical B-box domain protein that negatively regulates photomorphogenic development by interfering with the binding of the transcription factor HY5 to target gene promoters. Degradation of BBX28 in darkness is dependent on COP1 and occurs via the 26S proteasome pathway. BBX28 acts as a key factor in the COP1-HY5 regulatory hub by maintaining proper HY5 activity to ensure normal photom…	B-BOX DOMAIN PROTEIN 28 (BBX28)
AT4G27500	1653.38	1.00749	0.0303978	interacts with H+-ATPase, and regulates its activity The mRNA is cell-to-cell mobile.	PROTON PUMP INTERACTOR 1 (PPI1)	RNA binding
AT4G28080	482.579	1.00862	0.0381367	Encodes REDUCED CHLOROPLAST COVERAGE 2 (REC2). Along with REC1 and REC3 it contributes to establishing the size of the chloroplast compartment.	REDUCED CHLOROPLAST COVERAGE 2 (REC2)	RNA binding
AT4G32760	741.758	1.25885	0.0029023	Encodes a member of the Arabidopsis TOL (TOM1-LIKE) family of ubiquitin binding proteins that acts redundantly in the recognition and further endocytic sorting of a PIN-FORMED (PIN)-type auxin carrier protein at the plasma membrane, modulating dynamic auxin distribution and associated growth responses.	TOM1-LIKE 9 (TOL9)
AT4G34910	676.403	1.15601	0.0223083	P-loop containing nucleoside triphosphate hydrolases superfamily protein;(source:Araport11)		RNA helicase
AT4G39160	247.825	8.18943	6.1211e-07	Homeodomain-like superfamily protein;(source:Araport11)
AT4G39690	180.702	2.98663	0.0381367	Encodes a homolog of the yeast mic60 protein that is localized in the inner membrane of the mitochondrion, interacts with Tom40 as part of a large lipid-enriched complex called the mitochondrial transmembrane lipoprotein complex (MTL) and is involved in mitochondrial lipid trafficking.	(MIC60)
AT5G01400	214.161	1.71674	0.0399728	Encodes a Symplekin/Pta1 homologue which would have the potential to interact with either ESP1 or AtCstF64.	ENHANCED SILENCING PHENOTYPE 4 (ESP4)
AT5G02820	417.404	3.3956	0.0156203	Involved in the patterning and shape of leaf trichomes. Encodes the DNA topoisomerase VI SPO11-3, involved in endoreduplication	ROOT HAIRLESS 2 (RHL2)
AT5G05800	213.335	1.78233	0.0133228	Myb/SANT-like DNA-binding domain protein;(source:Araport11)
AT5G09315	72.578	6.78387	0.00171296	vacuolar sorting protein 9 domain protein;(source:Araport11)
AT5G10900	53.5831	3.91886	0.00956654	PP7-type family member. Mutants display defects in chloroplast biogenesis and mersitem maintenance. Interacts with MAIL1 and MAIN to regulate gene expression and TE gene silencing.	PROTEIN PHOSPHATASE 7-LIKE (PP7L)
AT5G11170	3583.92	0.752912	0.0197108	One of two genes encoding an ATP-dependent RNA helicase that localizes predominantly to euchromatic regions of Arabidopsis nuclei, and associates with genes transcribed by RNA polymerase II independently from the presence of introns. It is not detected at non-transcribed loci. It interacts with ssRNA, dsRNA and dsDNA, but not with ssDNA. Its ATPase activity is stimulated by RNA and dsDNA and its …	HOMOLOG OF HUMAN UAP56 A (UAP56A)	RNA helicase
AT5G14050	1840.49	0.824187	0.0272285	Transducin/WD40 repeat-like superfamily protein;(source:Araport11)
AT5G14520	2975.41	0.831424	0.0227808	Encodes a nucleolar protein that plays an essential role in cell growth and survival through its regulation of ribosome biogenesis and mitotic progression.	PESCADILLO (PES)
AT5G17550	2357.98	0.85305	0.026365	Encodes the predominant PEX19 peroxin isoform, a cytosolic chaperone for peroxisome membrane proteins (PMPs) that delivers PMPs to the endoplasmic reticulum or peroxisomal membrane. It is predominantly cytosolic, forms dimers, promotes peroxisome function and is essential for viability. The protein is farnesylated in vivo through the actions of ERA1 and PLP.	PEROXIN 19-2 (PEX19-2)
AT5G17920	2342.07	0.831404	0.0385076	Encodes a cytosolic cobalamin-independent methionine synthase, involved in methionine regeneration via the activated methyl cycle (SAM cycle). The protein undergoes thiolation following treatment with the oxidant tert-butylhydroperoxide. The mRNA is cell-to-cell mobile.	METHIONINE SYNTHESIS 1 (ATMS1)	RNA binding
AT5G18620	69.8567	7.24189	0.00133776	Encodes a member of the A. thaliana imitation switch (AtISWI) subfamily of chromatin remodeling factors. Double mutation in CHR17 and CHR11 results in the loss of the evenly spaced nucleosome pattern in gene bodies, but does not affect nucleosome density.	CHROMATIN REMODELING FACTOR17 (CHR17)	DNA helicase
AT5G19780	2383.82	0.848936	0.027436	Encodes an isoform of alpha tubulin. Closely related to adjacent gene TUA3 suggesting recent duplication. The mRNA is cell-to-cell mobile.	TUBULIN ALPHA-5 (TUA5)
AT5G20320	80.3447	7.59371	6.73217e-05	Encodes an RNase III-like enzyme that catalyzes processing of trans-acting small interfering RNA precursors in a distinct small RNA biogenesis pathway. The protein is also involved in the production of 21-nt primary siRNAs from both inverted-repeat constructs and endogenous sequences, as well as the RDR6-dependent 21-nt secondary siRNAs involved in long-range cell-to-cell signaling. It binds DRB4…	DICER-LIKE 4 (DCL4)
AT5G22080	712.345	1.14122	0.00392474	Chaperone DnaJ-domain superfamily protein;(source:Araport11)
AT5G23150	424.185	1.39569	0.00983155	Putative transcription factor. Member of the floral homeotic AGAMOUS pathway.Mutations in HUA enhance the phenotype of mild ag-4 allele. Single hua mutants are early flowering and have reduced levels of FLC mRNA. Other MADS box flowering time genes such as FLM and MAF2 also appear to be regulated by HUA2. HUA2 normally activates FLC expression and enhances AG function. HUA and HUA-LIKE (HULK) gen…	ENHANCER OF AG-4 2 (HUA2)
AT5G23430	154.443	7.63113	2.3722e-07	One of four katanin p80 subunits. Involved in targeting of katanin complex to crossover and branch points to properly sever microtubules.	KATANIN P80 SUBUNIT 4 (KTN80.4)
AT5G23590	834.102	0.964296	0.0165056	DNAJ heat shock N-terminal domain-containing protein;(source:Araport11)
AT5G23610	495.865	1.15527	0.0385248	DYAD protein;(source:Araport11)
AT5G27220	41.4329	3.76469	0.0118997	Frigida-like protein;(source:Araport11)
AT5G38460	42.7071	4.08092	0.0332501	ALG6, ALG8 glycosyltransferase family;(source:Araport11)
AT5G40910	45.1881	6.92845	0.00192323	Disease resistance protein (TIR-NBS-LRR class) family;(source:Araport11)
AT5G41020	285.821	3.18943	0.0197108	myb family transcription factor;(source:Araport11)
AT5G43140	59.6346	7.49881	0.000151659	Peroxisomal membrane 22 kDa (Mpv17/PMP22) family protein;(source:Araport11)
AT5G46410	234.876	1.37557	0.0189186	Encodes a SCP1-like small phosphatase (SSP). Three SSPs form a unique group with long N-terminal extensions: AT5G46410 (SSP4), AT5G11860 (SSP5), AT4G18140 (SSP4b). SSP4 and SSP4b were localized exclusively in the nuclei, whereas SSP5 accumulated in both nuclei and cytoplasm. All three SSPs encodes active CTD phosphatases like animal SCP1 family proteins, with distinct substrate specificities: SSP…	SCP1-LIKE SMALL PHOSPHATASE 4 (SSP4)
AT5G46840	1524.72	0.828717	0.0472364	RNA-binding (RRM/RBD/RNP motifs) family protein;(source:Araport11)
AT5G48930	557.298	0.890236	0.0318883	At5g48930 has been shown to encode for the hydroxycinnamoyl-Coenzyme A shikimate/quinate hydroxycinnamoyltransferase (HCT) both synthesizing and catabolizing the hydroxycinnamoylesters (coumaroyl/caffeoyl shikimate and quinate) involved in the phenylpropanoid pathway. Influence on the accumulation of flavonoids which in turn inhibit auxin transport and reduce plant growth. The mRNA is cell-to-cel…	HYDROXYCINNAMOYL-COA SHIKIMATE/QUINATE HYDROXYCINNAMOYL TRANSFERASE (HCT)
AT5G49560	334.269	1.32963	0.0208904	Putative methyltransferase family protein;(source:Araport11)
AT5G51140	71.0023	7.65584	2.83637e-05	Pseudouridine synthase family protein;(source:Araport11)
AT5G52630	21.1815	4.93616	0.0210404	Encodes a member of the DYW subfamily of pentatricopeptide repeat (PPR) proteins. Loss of MEF1 function affects RNA editing at specific sites in the mitochondrial genome but do not exhibit obvious phenotypes.	MITOCHONDRIAL RNA EDITING FACTOR 1 (MEF1)
AT5G57120	823.66	1.28457	0.0444556	nucleolar/coiled-body phosphoprotein;(source:Araport11)
AT5G57740	34.3941	3.57773	0.0263478	Encodes a RING-type E3 ligase XBAT32. Mediates the proteasomal degradation of the ethylene biosynthetic enzyme, 1-aminocyclopropane-1-carboxylate synthase 7.	XB3 ORTHOLOG 2 IN ARABIDOPSIS THALIANA (XBAT32)
AT5G59560	66.0311	5.11752	0.0203356	Encodes a novel protein conserved in higher eukaryotes. Normal function of the protein is required for normal oscillator function during circadian rhythm. Mutant analyses also suggest a role in phytochrome B (phyB)-mediated light signaling.	SENSITIVITY TO RED LIGHT REDUCED 1 (SRR1)
AT5G60790	2572.19	1.2132	0.00015775	Member of GCN subfamily; essential for translation inhibition under cold stress through interacting with GCN2 to phosphorylate eukaryotic translation initiation factor 2. GCN1 regulated gens are involved in flower development, seed dormancy and seed development, response to osmotic stress, amino acid biosynthesis, photosynthesis, cell wall organization, protein transport and localization, lipid b…	ATP-BINDING CASSETTE F1 (ABCF1)
AT5G61370	87.8792	8.20782	2.3722e-07	Pentatricopeptide repeat (PPR) superfamily protein;(source:Araport11)		RNA binding
AT5G61480	35.5015	6.6346	0.00776905	Encodes PXY, a receptor-like kinase essential for maintaining polarity during plant vascular-tissue development.	PHLOEM INTERCALATED WITH XYLEM (PXY)
AT5G61960	138.808	7.02684	9.28867e-06	A member of mei2-like gene family, predominantly plant-based family of genes encoding RNA binding proteins with characteristic presence of a highly conserved RNA binding motif first described in the mei2 gene of the fission yeast S. pombe. In silico analyses reveal nine mei2 -like genes in A. thaliana. They were grouped into four distinct clades, based on overall sequence similarity and subfamily…	MEI2-LIKE PROTEIN 1 (ML1)	RNA binding
AT5G63040	63.1083	5.83198	0.00182771	transmembrane protein;(source:Araport11)
AT5G64160	539.79	0.855263	0.0381367	plant/protein;(source:Araport11)
AT5G66500	53.0633	6.49084	0.00204098	Tetratricopeptide repeat (TPR)-like superfamily protein;(source:Araport11)
AT1G25360	60.5015	6.11771	0.00209661	DYW-type pentatricopeptide repeat protein involved in C to U editing in mitochondria and chloroplasts.	D ORGANELLAR TRANSCRIPT PROCESSING 90 (OTP90)
AT2G36350	1037.1	0.809199	0.0358292	Member of AGC VIIIa Kinase gene family.	AGC VIIIA KINASE 1-9 (AGC1-9)
AT2G40460	36.4538	3.39095	0.0358292	Major facilitator superfamily protein;(source:Araport11)
AT3G04800	275.641	5.27146	0.00938485	translocase inner membrane subunit 23-3;(source:Araport11)	TRANSLOCASE INNER MEMBRANE SUBUNIT 23-3 (TIM23-3)
AT3G63300	30.4443	5.39976	0.0144459	Encodes a pleckstrin homology domain- and DUF828-containing protein. Mutants have defects in leaf vascular pattering, with vascular bundles that fail to meet distally in both the cotyledons and leaves. Necessary to the formation of the closed leaf vascular pattern characteristic of dicot leaves in response to auxin. Redundant with FKD2. FKD1 may influence PIN1 localization in an auxin dependent m…	FORKED 1 (FKD1)
AT4G25020	50.3248	5.23398	0.00665468	D111/G-patch domain-containing protein;(source:Araport11)
AT5G18810	23.9615	6.39954	0.00776905	encodes an SC35-like splicing factor of 28 kD localized to the nuclear specks. Barta et al (2010) have proposed a nomenclature for Serine/Arginine-Rich Protein Splicing Factors (SR proteins): Plant Cell. 2010, 22:2926.	SC35-LIKE SPLICING FACTOR 28 (SCL28)
AT5G23350	26.7604	6.05012	0.0189186	GRAM domain protein/ABA-responsive-like protein;(source:Araport11)
AT2G29740	261.777	2.33457	0.0480148	UDP-glucosyl transferase 71C2;(source:Araport11)	UDP-GLUCOSYL TRANSFERASE 71C2 (UGT71C2)

## Sheet: dry-stratified DOWNREGULATED
gene	baseMean	log2FoldChange	padj	Gene.Model.Name	Gene.Model.Type
AT1G16850	4115.99	-0.854731	0.0362865	transmembrane protein;(source:Araport11)
AT1G18720	2236.75	-1.01956	0.00929593	Contains DUF962 domain. Localizes to ER and cam complement yeast Mpo1 dioxygenase function. Interacts with ABI1. May be involved in ER stress response.	(MHP1)
AT1G19400	402.991	-0.826688	0.0454045	Tail-anchored (TA) OEP membrane protein which possesses a single C-terminal transmembrane domain targeting post-translationally to plastids.	ERYTHRONATE-4PHOSPHATE DEHYDROGENASE (E-4PDHASE)
AT1G47980	2900.16	-1.31749	0.00588067	desiccation-like protein;(source:Araport11)
AT1G51100	95.7593	-5.56073	0.00430802	Chloroplast NADH dehydrogenase assembly protein. Mutants are defective in the accumulation of subcomplex A.	CHLORORESPIRATORY REDUCTION 41 (CRR41)
AT1G52690	101586	-0.952322	0.0104615	Late embryogenesis abundant protein (LEA) family protein;(source:Araport11)	LATE EMBRYOGENESIS ABUNDANT 7 (LEA7)
AT1G54520	676.134	-0.751457	0.0475229	FLAP1 is a chloroplast membrane protein of unknown function. When grown in variable light mutants have reduced chloroplast number and size. NPQ is increased relative to wild type under low light.	FLUCTUATING-LIGHT- ACCLIMATION PROTEIN1 (FLAP1)
AT1G62710	7207.1	-0.788382	0.0278898	Encodes a vacuolar processing enzyme belonging to a novel group of cysteine proteases that is expressed specifically in seeds and is essential for the proper processing of storage proteins.	BETA VACUOLAR PROCESSING ENZYME (BETA-VPE)
AT1G67850	97.7498	-2.33893	0.0385248	lysine ketoglutarate reductase trans-splicing protein (DUF707);(source:Araport11)
AT1G68830	372.789	-0.933712	0.0241061	STN7 protein kinase; required for state transitions, phosphorylation of the major antenna complex (LHCII) between PSII and PSI, and light adaptation. STN7 is involved in state transitions.	STT7 HOMOLOG STN7 (STN7)
AT1G75510	702.765	-0.864967	0.0399728	Transcription initiation factor IIF, beta subunit;(source:Araport11)
AT1G77930	412.169	-1.05348	0.0189186	Chaperone DnaJ-domain superfamily protein;(source:Araport11)	DNA J PROTEIN C65 (DJC65)
AT2G19320	2318.46	-0.878697	0.0340379	hypothetical protein;(source:Araport11)
AT2G21490	147919	-0.848967	0.023995	dehydrin LEA;(source:Araport11)	DEHYDRIN LEA (LEA)
AT2G23120	6372.58	-0.968206	0.0113933	Late embryogenesis abundant protein, group 6;(source:Araport11)
AT2G25625	1318.55	-5.30638	0.0144684	Histone deacetylase-like protein;(source:Araport11). Induced by senescence and abiotic stresses.	CHLOROPLAST VESICULATION (CV)
AT2G32720	148.114	-6.43471	0.00186685	Participates with ELO2 in VLCFA synthesis.	CYTOCHROME B5 ISOFORM B (CB5-B)
AT2G42750	2119.98	-1.49299	0.000450949	DNAJ heat shock N-terminal domain-containing protein;(source:Araport11)	DNA J PROTEIN C77 (DJC77)
AT2G47160	174.084	-4.11502	0.0332501	Encodes a key transporter under boron (B) limitation in the soil. Protein accumulates in shoots and roots under conditions of boron deficiency and is degraded within several hours of restoring boron supply. Localized to the plasma membrane under B limitation, and to the cytoplasm after B application before degradation. Protein is transferred via the endosomes to the vacuole for degradation. Local…	REQUIRES HIGH BORON 1 (BOR1)
AT3G02480	9368.98	-0.882395	0.0318249	Late embryogenesis abundant protein (LEA) family protein;(source:Araport11)	ABA-RESPONSE PROTEIN (ABR)
AT3G07310	2065.78	-0.841192	0.0219763	phosphoserine aminotransferase, putative (DUF760);(source:Araport11)
AT3G10410	674.434	-0.905694	0.0126128	SERINE CARBOXYPEPTIDASE-LIKE 49;(source:Araport11)	SERINE CARBOXYPEPTIDASE-LIKE 49 (scpl49)
AT3G14310	173.894	-4.82811	0.0104615	encodes a pectin methylesterase, targeted by a cellulose binding protein (CBP) from the parasitic nematode Heterodera schachtii during parasitism.	PECTIN METHYLESTERASE 3 (PME3)
AT3G59640	536.876	-0.910923	0.016874	Plasma membrane localized. glycine rich protein of unknown function. Involved in non host resistance.	PHYTOPHTHORA SOJAE SUSCEPTIBLE 1 (PSS1)
AT3G61710	427.526	-0.932793	0.0281085	Encodes autophagy protein 6 (ATG6), required for pollen germination and plant development.	AUTOPHAGY 6 (ATG6)
AT4G11740	947.714	-1.00711	0.0029023	Isolated as a suppressor of a dominant mutant in the Ara4 gene that was expressed in yeast ypt1 mutant strains. A novel protein with a small region of similarity to coil-coiled domain of yeast VSP27 protein.	(SAY1)
AT4G18650	830.648	-0.988906	0.0155855	A maternally expressed imprinted gene in the endosperm. It's expression is positively regulated by ROS1.	DOG1-LIKE 4 (DOGL4)
AT4G21020	21586.5	-1.09372	0.00192962	Late embryogenesis abundant protein (LEA) family protein;(source:Araport11)
AT4G24110	2033.49	-1.03036	0.0112712	NADP-specific glutamate dehydrogenase;(source:Araport11)	HYPOXIA RESPONSE UNKNOWN PROTEIN 40 (HUP40)
AT4G31990	504.285	-1.4617	8.48068e-05	Encodes a plastid-localized aspartate aminotransferase. Does not display any PAT (glutamate/aspartate-prephenate aminotransferase) activity even in the presence of a high concentration of prephenate.	ASPARTATE AMINOTRANSFERASE 5 (ASP5)
AT4G35770	1073.83	-0.85366	0.0358292	Senescence-associated gene that is strongly induced by phosphate starvation. Transcripts are differentially regulated at the level of mRNA stability at different times of day. mRNAs are targets of the mRNA degradation pathway mediated by the downstream (DST) instability determinant.	SENESCENCE 1 (SEN1)
AT4G37320	284.775	-0.811539	0.0480148	member of CYP81D	CYTOCHROME P450, FAMILY 81, SUBFAMILY D, POLYPEPTIDE 5 (CYP81D5)
AT4G37370	441.649	-2.61632	0.0104615	member of CYP81D	CYTOCHROME P450, FAMILY 81, SUBFAMILY D, POLYPEPTIDE 8 (CYP81D8)
AT4G39390	39.4957	-3.67296	0.0475229	Encodes a golgi localized nucleotide sugar transporter.	NUCLEOTIDE SUGAR TRANSPORTER-KT 1 (NST-K1)
AT5G11520	4795.13	-0.998574	0.00192962	Encodes the chloroplastic isozyme of aspartate aminotransferase. Involved in aspartate biosynthesis and nitrogen metabolism. mRNA is expressed in senescing leaves.	ASPARTATE AMINOTRANSFERASE 3 (ASP3)
AT5G15910	319.138	-1.09894	0.0154267	NAD(P)-binding Rossmann-fold superfamily protein;(source:Araport11)
AT5G23310	522.372	-0.947231	0.0116435	Fe superoxide dismutase	FE SUPEROXIDE DISMUTASE 3 (FSD3)
AT5G47630	157.952	-2.09303	0.0314432	Encodes a member of the mitochondrial acyl carrier protein (ACP) family. Its role is currently obscure as it is weakly expressed and has not yet been identified by mitochondrial proteome analysis.	MITOCHONDRIAL ACYL CARRIER PROTEIN 3 (mtACP3)
AT5G50600	75581.9	-0.779779	0.0228239	Encodes a hydroxysteroid dehydrogenase shown to act as a NADP+-dependent 11&beta;-,17&beta;-hydroxysteroid dehydrogenase/17&beta;-ketosteroid reductase called HSD1. Two copies of HSD1 (At5g50600 and At5g50700) exist in the Arabidopsis genome as a result of an exact 33-kb duplication on chromosome 5 encompassing seven genes. There are five homologs of HSD1 in Arabidopsis (HSD2-At3g47350, HSD3-At3g…	HYDROXYSTEROID DEHYDROGENASE 1 (HSD1)
AT5G53895	8250.24	-0.877384	0.016874	hypothetical protein;(source:Araport11)
AT5G57345	112.194	-1.46094	0.0244872	OXR is a single copy gene in Arabidopsis. It is localized to the ER. It is expressed throughout the plant and expression is induced in response to abiotic stress. While the function of OXR is unknown, overexpression results in increased abiotic stress tolerance and increased ascorbic acid content.	(ATOXR)
AT5G63620	472.618	-1.10595	0.00392474	Encodes an oxidoreductase involved in transducing the perception of E-2-hexenal, which changes the redox status of the mitochondria.	HEXENAL RESPONSE 2 (HER2)
ATCG00670	19.1672	-8.42536	0.0340379	Encodes the only ClpP (caseinolytic protease) encoded within the plastid genome. Contains a highly conserved catalytic triad of Ser-type proteases (Ser-His-Asp). Part of the 350 kDa chloroplast Clp complex. The name reflects nomenclature described in Adam et. al (2001).	PLASTID-ENCODED CLP P (PCLPP)
AT4G11340	609.937	-6.08664	6.73217e-05	Disease resistance protein (TIR-NBS-LRR class) family
AT5G64490	47.1083	-5.62798	0.029773	ARM repeat superfamily protein	PUMILIO HOMOLOG 26 (APUM26)

## Sheet: stratified-light UPREGULATED
Gene	baseMean	log2FoldChange	padj	Gene.Model.Name	Gene.Model.Type
None

## Sheet: stratified-light DOWNREGULAT
Gene	baseMean	log2FoldChange	padj	Gene.Model.Name	Gene.Model.Type
AT1G32310	215.598	-0.00133935	0.0117872	Encodes a plant-specific negative regulator of the APC/C complex. It is expressed during embryogenesis and early plant development and plays a key role in organ size control. Mutants are defective in mitosis I of pollen development, resulting in pollen without sperm nuclei.	SAMBA (SAMBA)

## Sheet: light-primed UPREGULATED
gene	baseMean	log2FoldChange	padj	Gene.Model.Name	Gene.Model.Type
AT1G55460	563.884	0.745124	0.0292612	DNA/RNA-binding protein Kin17, conserved region;(source:Araport11)	(KIN17)
AT1G60640	1584.65	0.763774	0.0315411	stress response protein;(source:Araport11)
AT2G16485	2169.21	0.703638	0.0463827	Encodes NERD (Needed for RDR2-independent DNA methylation), a plant-specific GW repeat- and PHD finger-containing protein involved in siRNA-dependent DNA methylation.	NEEDED FOR RDR2-INDEPENDENT DNA METHYLATION (NERD)
AT2G20280	1986.87	0.704799	0.0471667	Zinc finger C-x8-C-x5-C-x3-H type family protein;(source:Araport11)
AT2G27100	1702.7	0.93408	0.00674651	Identified as a leaf form mutant by Redei having serrated leaves. Further analysis of the single loss of function allele indicated pleiotropic effects extending to many aspects of shoot development such as taller meristems, alterations in phase transition, phyllotaxy and branching. Encodes a single zinc finger containing protein that is expressed in meristems and organ primordia and forms a compl…	SERRATE (SE)
AT3G18790	1100.33	0.79383	0.0246364	pre-mRNA-splicing factor ISY1-like protein;(source:Araport11)
AT3G42860	745.385	0.770669	0.0294146	zinc knuckle (CCHC-type) family protein;(source:Araport11)
AT4G00930	922.56	0.777353	0.0283526	Encodes COP1-interacting protein CIP4.1.	COP1-INTERACTING PROTEIN 4.1 (CIP4.1)
AT4G16143	5695.59	0.765782	0.0229725	Protein interacts with Agrobacterium proteins VirD2 and VirE2. Is not individually essential for Agrobacterium-mediated root transformation, but when overexpressed can rescue the impa-4 decreased transformation susceptibility phenotype.	IMPORTIN ALPHA ISOFORM 2 (IMPA-2)
AT4G24270	2187.29	0.864628	0.0129833	A locus involved in embryogenesis. Mutations in this locus result in embryo lethality.	EMBRYO DEFECTIVE 140 (EMB140)
AT5G08420	2553.93	0.769356	0.0283526	RNA-binding KH domain-containing protein;(source:Araport11)
AT5G16260	895.296	0.780242	0.0274015	Encodes a RNA binding protein ELF9 (EARLY FLOWERING9). Loss of ELF9 function in the Wassilewskija ecotype causes early flowering in short days. ELF9 reduces SOC1 (SUPPRESSOR OF OVEREXPRESSION OF CO1) transcript levels, possibly via nonsense-mediated mRNA decay. The mRNA is cell-to-cell mobile.	EARLY FLOWERING 9 (ELF9)
AT5G47880	1661.8	0.76469	0.0246364	Encodes a eukaryotic release factor 1 homolog. Cosuppression of the gene's expression results affects cell elongation of the inflorescence stem, specifically the internodes, and radial cell division. Expression of the protein is primarily observed in the vascular system and in actively growing and elongating zones.	EUKARYOTIC RELEASE FACTOR 1-1 (ERF1-1)
AT5G63530	2483.67	0.691882	0.0274015	Farnesylated protein that binds metals.	FARNESYLATED PROTEIN 3 (FP3)
AT5G63550	873.229	0.727508	0.0389889	DEK domain-containing chromatin associated protein;(source:Araport11)

## Sheet: light-primed DOWNREGULATED
gene	baseMean	log2FoldChange	padj	Gene.Model.Name	Gene.Model.Type
AT1G04270	33221.8	-0.894146	0.00924481	Encodes cytosolic ribosomal protein S15.	CYTOSOLIC RIBOSOMAL PROTEIN S15 (RPS15)
AT1G04480	13883.3	-0.730504	0.0389889	Ribosomal protein L14p/L23e family protein;(source:Araport11)
AT1G07170	775.178	-0.766274	0.0295209	Similar to human splicing factor 3b, 14 kda subunit, SF3b14b.
AT1G07770	16582.1	-1.02737	0.0047765	Encodes cytoplasmic ribosomal protein S15a.	RIBOSOMAL PROTEIN S15A (RPS15A)
AT1G09690	31092.1	-0.727697	0.0334382	Translation protein SH3-like family protein;(source:Araport11)
AT1G20430	1966.25	-0.803092	0.0229341	hypothetical protein;(source:Araport11)
AT1G27310	2969.66	-0.731232	0.0389889	Encodes an ortholog of yeast NTF2, a nuclear envelop transport protein that functions as the nuclear import receptor for RanGDP, an essential player in nucleocytoplasmic transport.	NUCLEAR TRANSPORT FACTOR 2A (NTF2A)
AT1G29070	3484.32	-0.769659	0.0283526	Ribosomal protein L34;(source:Araport11)	PLASTID RIBOSOMAL PROTEINS OF THE 50S SUBUNIT 34 (PRPL34)
AT1G32210	2105	-0.733616	0.0368718	Encodes protein involved in suppression of apoptosis. Complements a mammalian apoptosis suppressor mutation.	DEFENDER AGAINST APOPTOTIC DEATH 1 (ATDAD1)
AT1G33120	47552.4	-0.918092	0.00924481	Ribosomal protein L6 family;(source:Araport11)
AT1G33140	50185.9	-1.00621	0.0047765	Encodes ribosomal protein L9. Identified in a screen for enhancers of as1. as1/pgy double mutants show defects in leaf vascular patterning and adaxial cell fate. Double mutant analysis indicates pgy genes function in the same pathway as REV, KAN1 and KAN2. The mRNA is cell-to-cell mobile.	PIGGYBACK2 (PGY2)
AT1G34030	11813	-0.951155	0.00505019	Ribosomal protein S13/S18 family;(source:Araport11)
AT1G47278	1486.79	-0.75106	0.0334382	hypothetical protein;(source:Araport11)
AT1G48350	2975.7	-0.701423	0.0474968	Member of the uL18 RNA-binding protein family. uL18 proteins share a short structurally conserved domain that binds the 5S rRNA and allow its incorporation into ribosomes.	EMBRYO DEFECTIVE 3105 (EMB3105)
AT1G55805	1361.83	-1.14011	0.00130079	BolA-like family protein;(source:Araport11)	HOMOLOG OF E.COLI BOLA 1 (BOLA1)
AT1G70350	1135.06	-0.75028	0.0334382	hypothetical protein;(source:Araport11)
AT1G71730	1638.48	-0.840233	0.0114291	hypothetical protein;(source:Araport11)
AT2G05220	20125.8	-0.838756	0.0149256	Ribosomal S17 family protein;(source:Araport11)
AT2G15910	1770.03	-0.951061	0.00674651	CSL zinc finger domain-containing protein;(source:Araport11)
AT2G19730	23747.6	-0.763088	0.0266716	Ribosomal L28e protein family;(source:Araport11)
AT2G19760	1340.97	-0.701331	0.0474015	first member of the Arabidopsis profilin multigene family, expressed in all organs of Arabidopsis. Binds poly-L-proline. The first intron of PRF1 enhances gene expression in vegetative tissues.	PROFILIN 1 (PRF1)
AT2G25210	11339.5	-0.703925	0.0459993	Ribosomal protein L39 family protein;(source:Araport11)
AT2G33370	12413.4	-0.893176	0.0115138	Ribosomal protein L14p/L23e family protein;(source:Araport11)
AT2G34160	2352.09	-0.703156	0.0474968	Alba DNA/RNA-binding protein;(source:Araport11)	NVOLVED IN RRNA PROCESSING 7 (IRP7)
AT2G38140	3337.11	-0.995637	0.00505019	plastid-specific ribosomal protein 4 (PSRP4) mRNA, complete The mRNA is cell-to-cell mobile.	PLASTID-SPECIFIC RIBOSOMAL PROTEIN 4 (PSRP4)
AT2G38810	1797.05	-0.77816	0.0274015	Encodes HTA8, a histone H2A protein. Loss of all H2A.Z (triple mutant with HTA9 and HTA11) results in a reduction in DNA methylation of transposons but not that of genes. Loss of H2A.Z causes misregulation of many genes involved in the response to developmental and environmental cues, and that these genes tend to have high levels of gene-body H2A.Z.	HISTONE H2A 8 (HTA8)
AT2G43460	15789.7	-0.708434	0.046651	Ribosomal L38e protein family;(source:Araport11)
AT2G45980	670.287	-0.862495	0.0137842	Encodes an Atg8-interacting protein that is partially associated with the ER during favorable growth conditions and becomes mainly associated with a spherical compartment that dynamically moves along the ER network. In stress induced plants, ATI1 is localized to a novel plastid associated bodies that are transported to vesicles, in what appears to be an autophagy dependent process. ATI1 interacts…	ATG8-INTERACTING PROTEIN 1 (ATI1)
AT3G01850	558.994	-0.815219	0.0229341	Aldolase-type TIM barrel family protein;(source:Araport11)
AT3G04780	1568.76	-0.807187	0.0230978	Encodes a protein with little sequence identity with any other protein of known structure or function. Part of this protein shows a 42% sequence identity with the C-terminal domain of the 32-kD human thioredoxin-like protein.
AT3G05560	31502.1	-0.800523	0.0247551	Ribosomal L22e protein family;(source:Araport11)
AT3G09500	63202.5	-0.810553	0.0230978	Ribosomal L29 family protein;(source:Araport11)
AT3G11510	37435.5	-0.848622	0.0162474	Ribosomal protein S11 family protein;(source:Araport11)
AT3G11940	34996.9	-0.706108	0.0421091	One of two genes encoding the ribosomal protein S5. Mutants have semi-dominant developmental phenotypes. Most cell-division processes are delayed or disturbed in the heterozygous mutant, and development is completely arrested at an early embryonic stage in the homozygous mutant.	RIBOSOMAL PROTEIN 5A (RPS5A)
AT3G12630	2571.68	-0.867774	0.0137842	Encodes a protein with E3 ligase activity that acts as a positive regulator of stress responses in Arabidopsis.	STRESS ASSOCIATED PROTEIN 5 (SAP5)
AT3G14600	11187.5	-0.878736	0.00924481	Ribosomal protein L18ae/LX family protein;(source:Araport11)
AT3G16640	48633.8	-0.761317	0.0317679	Encodes a protein homologous to translationally controlled tumor protein (TCTP) from Drosophila. In flies, TCTP functions guanine nucleotide exchange factor in the TOR signaling pathway. TCTP is expressed throughout the plant with highest levels seen in meristematic regions of the shoot and root. Loss of function alleles are not transmitted through the male gametophyte due to defects in pollen tu…	TRANSLATIONALLY CONTROLLED TUMOR PROTEIN (TCTP1)
AT3G18740	49479.7	-0.864473	0.014469	The gene encodes a putative leucine-rich repeat (LRR)Receptor-like kinase (RLK).	(RPL30C)
AT3G27850	5683.66	-0.749718	0.0334382	50S ribosomal protein L12-C The mRNA is cell-to-cell mobile.	RIBOSOMAL PROTEIN L12-C (RPL12-C)
AT3G45030	20438.9	-1.02153	0.0047765	Ribosomal protein S10p/S20e family protein;(source:Araport11)
AT3G53740	32696.5	-0.75387	0.0334382	Ribosomal protein L36e family protein;(source:Araport11)
AT3G55170	4440.95	-1.04373	0.00473903	NA	NA
AT3G56680	2931.41	-0.73702	0.0334382	Single-stranded nucleic acid binding R3H protein;(source:Araport11)
AT3G58700	6607.51	-0.701681	0.0474968	Ribosomal L5P family protein;(source:Araport11)
AT3G59810	1306.23	-0.706515	0.046651	Small nuclear ribonucleoprotein family protein;(source:Araport11)	SM-LIKE 6A (LSM6A)
AT3G60210	766.57	-0.828464	0.0207708	GroES-like family protein;(source:Araport11)	(GROES)
AT3G61100	650.629	-0.964975	0.00664277	Putative endonuclease or glycosyl hydrolase;(source:Araport11)
AT3G62400	1802.63	-0.78248	0.0274015	cytochrome C oxidase subunit;(source:Araport11)
AT3G63000	627.976	-0.819059	0.0187836	NPL4-like protein 1;(source:Araport11)	NPL4-LIKE PROTEIN 1 (NPL41)
AT4G01150	1925.61	-0.93796	0.00664277	Integral thylakoid membrane protein required for proper grana stack curvature.	CURVATURE THYLAKOID 1A (CURT1A)
AT4G09800	18327.4	-0.774514	0.0274015	encodes a ribosomal protein S18C, a constituent of the small subunit of the ribosomal complex	S18 RIBOSOMAL PROTEIN (RPS18C)
AT4G10450	11700.5	-1.32528	1.60934e-05	Ribosomal protein L6 family;(source:Araport11)
AT4G15000	40932.6	-0.68665	0.0487471	Ribosomal L27e protein family;(source:Araport11)
AT4G18730	28504.7	-1.13902	0.00130079	encodes a cytosolic ribosomal protein L16, which is a constituent of 60S large ribosomal complex. Gene is expressed in root and shoot apical meristems and in lateral root primordia. Expression in lateral root primordia is induced by auxin.	RIBOSOMAL PROTEIN L16B (RPL16B)
AT4G29735	1502.85	-0.737356	0.0380731	transmembrane protein;(source:Araport11)
AT4G31985	16749.6	-0.868431	0.0137842	Ribosomal protein L39 family protein;(source:Araport11)
AT4G35490	5562.35	-0.807124	0.0229341	mitochondrial ribosomal protein L11;(source:Araport11)	MITOCHONDRIAL RIBOSOMAL PROTEIN L11 (MRPL11)
AT5G02960	57592.6	-0.741206	0.0368718	Ribosomal protein S12/S23 family protein;(source:Araport11)
AT5G10960	1531.14	-0.682033	0.0463827	Polynucleotidyl transferase, ribonuclease H-like superfamily protein;(source:Araport11)	CCR4-ASSOCIATED FACTOR 1I (CAF1I)
AT5G16130	27316.4	-0.711084	0.0414683	Ribosomal protein S7e family protein;(source:Araport11)
AT5G22440	9741.59	-0.716471	0.0389889	Ribosomal protein L1p/L10e family;(source:Araport11)
AT5G23290	1509.14	-0.695979	0.0389889	prefoldin 5;(source:Araport11)	PREFOLDIN 5 (PFD5)
AT5G24980	658.79	-0.65248	0.0443001	transmembrane protein;(source:Araport11)
AT5G26731	1158.82	-0.867777	0.0134848	hypothetical protein;(source:Araport11)
AT5G26800	1065.9	-0.706294	0.0460754	xaa-pro aminopeptidase P;(source:Araport11)
AT5G41700	845.095	-0.952152	0.00674651	One of the polypeptides that constitute the ubiquitin-conjugating enzyme E2 The mRNA is cell-to-cell mobile.	UBIQUITIN CONJUGATING ENZYME 8 (UBC8)
AT5G45775	12019.2	-1.25715	1.60934e-05	Ribosomal L5P family protein;(source:Araport11)
AT5G53560	6304.58	-0.948772	0.00664277	Encodes a cytochrome b5 isoform that can be reduced by AtCBR, a cytochrome b5 reductase.	CYTOCHROME B5 ISOFORM E (CB5-E)
AT5G54580	1783.46	-0.893286	0.0115138	Encodes an RNA recognition motif (RRM) and is involved in C-> U RNA editing in mitochondria.	(ORRM2)
AT5G60340	2571.76	-0.988877	0.0047765	Encodes a nuclear adenylate kinase that interacts with a putative homolog of Rps14, AtRPS14-1 and affects the elongation of cells in the stem.	ARABIDOPSIS ADENYLATE KINASE 6 (AAK6)
AT5G60670	12884.7	-0.681856	0.0474968	Ribosomal protein L11 family protein;(source:Araport11)	RIBOSOMAL PROTEIN LIKE 12C (RPL12C)
AT5G61220	1572.56	-0.844247	0.0164913	LYR family of Fe/S cluster biogenesis protein;(source:Araport11)	(ISD11)
AT5G62300	21433.4	-0.850906	0.0149256	Ribosomal protein S10p/S20e family protein;(source:Araport11)

## Sheet: dry-primed UPREGULATED
gene	baseMean	log2FoldChange	padj	Gene.Model.Name	Gene.Model.Type
AT1G01040	87.0391	6.75933	0.000190242	Encodes a Dicer homolog. Dicer is a RNA helicase involved in microRNA processing. Mutations in this locus can result in embryo lethality. Embryo shape at seed maturity is globular-elongate. Other mutants convert the floral meristems to an indeterminate state, others yet show defects in ovule development. mRNA is expressed in all shoot tissues. DCL1 is able to produce miRNAs and siRNAs. The mRNA i…	DICER-LIKE 1 (DCL1)
AT1G01860	76.4984	5.94987	0.00101957	dimethyladenosine transferase	PALEFACE 1 (PFC1)
AT1G02010	29.6521	5.21347	0.020348	member of KEULE Gene Family	SECRETORY 1A (SEC1A)
AT1G03530	1114.48	1.05791	0.0281046	nuclear assembly factor 1;(source:Araport11)	NUCLEAR ASSEMBLY FACTOR 1 (NAF1)
AT1G03910	729.114	1.03522	0.0463047	Encodes the Arabidopsis homolog of a conserved eukaryotic protein without known functional domains. The protein that localizes to nuclear speckles and colocalizes with known splicing proteins.	CACTIN (CTN)
AT1G04300	664.118	4.22178	0.0114675	Encodes MUSE13, a TRAF domain protein. Regulates the turnover of nucleotide-binding domain and leucine-rich repeat-containing (NLR) immune receptors SNC1 and RPS2. Loss of both MUSE13 and MUSE14 leads to enhanced pathogen resistance, NLR accumulation, and autoimmunity.In addition, MUSE13/14 physically interact with ATG6 and appear to regulate ATG6 ubiquitination and thus formation of autophagosom…	(MUSE13)
AT1G04550	255.949	3.83031	0.00155064	IAA12/BDL plays a role in auxin-mediated processes of apical-basal patterning in the embryo. bdl mutants lack a primary root meristem	INDOLE-3-ACETIC ACID INDUCIBLE 12 (IAA12)
AT1G05150	869.242	1.20091	0.000655951	Calcium-binding tetratricopeptide family protein;(source:Araport11)
AT1G05270	493.443	1.03865	0.0273778	TraB family protein;(source:Araport11)
AT1G05830	73.5348	5.61568	0.0123596	Encodes a homolog of trithorax, a histone-lysine N-methyltransferase. Paralog of ATX1. Unlike ATX1 which is involved in trimethylating of histone H3-mysine 4, ATX2 is involved in dimethylating of histone H3-lysine 4. ATX1 and ATX2 influence the expression of largely nonoverlapping gene sets. The expression pattern of ATX2 is also different from that of ATX1.	TRITHORAX-LIKE PROTEIN 2 (ATX2)
AT1G05890	594.377	0.854412	0.0380605	RING/U-box superfamily protein;(source:Araport11)	ARIADNE 5 (ARI5)
AT1G06230	1195.06	2.33699	0.00206067	This gene is predicted to encode a bromodomain-containing protein. Plant lines expressing RNAi constructs targeted against GTE4 show some resistance to agrobacterium-mediated root transformation.	GLOBAL TRANSCRIPTION FACTOR GROUP E4 (GTE4)
AT1G06240	39.0709	4.53966	0.00716863	diiron containing four-helix bundle family ferritin protein, putative (Protein of unknown function DUF455);(source:Araport11)
AT1G06560	109.297	7.70425	4.9569e-06	NOL1/NOP2/sun family protein;(source:Araport11)	(NOP2C)
AT1G06590	64.7952	6.3566	0.000315143	anaphase-promoting complex subunit;(source:Araport11)
AT1G07440	34.6491	5.34399	0.0142703	NAD(P)-binding Rossmann-fold superfamily protein;(source:Araport11)
AT1G07650	41.2604	6.17596	0.00276808	Leucine-rich repeat receptor-like kinase with extracellular malectin-like domain, which possesses cell death induction activity in plant leaves.	LEUCINE-RICH REPEAT RECEPTOR-LIKE KINASE WITH EXTRACELLULAR MALECTIN-LIKE DOMAIN 1 (LMK1)
AT1G08660	71.0939	5.85256	0.00101957	Encodes a sialyltransferase-like protein that is localized to the Golgi apparatus and is involved in pollen tube growth and pollen germination.	MALE GAMETOPHYTE DEFECTIVE 2 (MGP2)
AT1G08840	54.5143	6.02239	0.00234083	Encodes a homolog of human and yeast DNA2. Mutants have increased sensitivity to DNA damage stress.	EMBRYO DEFECTIVE 2411 (emb2411)
AT1G09570	4003.11	1.09205	0.00726269	Light-labile cytoplasmic red/far-red light photoreceptor involved in the regulation of photomorphogenesis. It exists in two inter-convertible forms: Pr and Pfr (active) and functions as a dimer.The N terminus carries a single tetrapyrrole chromophore, and the C terminus is involved in dimerization. It is the sole photoreceptor mediating the FR high irradiance response (HIR). Major regulator in re…	PHYTOCHROME A (PHYA)
AT1G09770	1816.95	3.17796	0.000275499	Member of MYB3R- and R2R3- type MYB- encoding genes. Essential for plant innate immunity. Interacts with MOS4 and PRL1. The mRNA is cell-to-cell mobile.	CELL DIVISION CYCLE 5 (CDC5)
AT1G10000	182.335	7.8605	3.39758e-10	Ribonuclease H-like superfamily protein;(source:Araport11)
AT1G12200	65.1328	6.24289	0.000346664	Putative flavin monooxygenase.	FLAVIN MONOOXYGENASE (FMO)
AT1G13190	695.651	0.897201	0.0460181	RNA-binding (RRM/RBD/RNP motifs) family protein;(source:Araport11)
AT1G13220	67.8037	7.03728	0.00547871	Encodes a nuclear coiled-coil protein related to the carrot peripheral nuclear protein NMCP1 that is involved in the determination of plant nuclear structure. Member of a small gene family in Arabidopsis containing 4 proteins (LNC1-4 or CRWN 1-4) with redundant functions in protection from oxidative damage, control of nuclear morphology and degradation of ABI5.	LITTLE NUCLEI2 (LINC2)
AT1G15280	1527.86	0.83444	0.0219886	CASC3/Barentsz eIF4AIII binding protein;(source:Araport11)	(BTZ2)
AT1G17200	736.479	2.76655	0.0460181	Uncharacterized protein family (UPF0497);(source:Araport11)	CASP-LIKE PROTEIN 2A1 (CASPL2A1)
AT1G17680	434.322	1.77715	0.0171531	tetratricopeptide repeat (TPR)-containing protein;(source:Araport11)
AT1G18070	2943.64	1.04777	0.0166543	Translation elongation factor EF1A/initiation factor IF2gamma family protein;(source:Araport11)	(EF-1alpha)
AT1G20920	237.511	3.86278	0.00234083	P-loop containing nucleoside triphosphate hydrolases superfamily protein;(source:Araport11)	REGULATOR OF CBF GENE EXPRESSION 1 (RCF1)
AT1G20970	673.894	4.03699	0.00105315	calponin-like domain protein;(source:Araport11)
AT1G21050	178.528	4.4555	0.0208122	MIZU-KUSSEI-like protein (Protein of unknown function, DUF617);(source:Araport11)
AT1G21060	92.2858	6.59711	0.000727198	Serine/Threonine-kinase, putative (Protein of unknown function, DUF547);(source:Araport11)
AT1G22530	3043.49	1.72967	0.00576039	PATLs belong to a family of proteins having a Golgi dynamics (GOLD) domain in tandem with the Sec14p-like domain. PATLs are auxin regulated. Quadruple mutants (patl2456) show altered PIN1 lateralization in root endodermis cells.	PATELLIN 2 (PATL2)
AT1G22870	64.4751	6.93847	2.40369e-05	One of two paralogs in Arabidopsis.Loss of both SCYL2B and SCYL2A results in severe growth defects.	(SCYL2A)
AT1G27340	139.257	5.38236	0.00412011	Encodes a putative F-box protein that is involved in the regulation of leaf morphology.	LEAF CURLING RESPONSIVENESS (LCR)
AT1G30230	10531.6	1.0118	0.000526815	Encodes a guanine nucleotide exchange factor that plays an important role in translation elongation. It is localized in the plasma membrane and cytosol. Mutants display ectopic lignin deposition as well as cell expansion defects	EUKARYOTIC ELONGATION FACTOR 1B BETA 1 (EEF-1BB1)
AT1G32130	1806.7	1.04325	0.00270467	The C-terminal portion of this protein has high homology to the C-termini of the IWS1 (Interacts With Spt6) proteins found in yeast and humans. Interacts with transcription factor BES1. Involved in brassinosteroid-regulated gene expression.	(IWS1)
AT1G32230	1777.34	0.970197	0.00534537	Encodes a protein belonging to the (ADP-ribosyl)transferase domain-containing subfamily of WWE protein-protein interaction domain protein family. Superoxide radicals are necessary and sufficient to propagate cell death or lesion formation in rcd1 mutants. Without stress treatment, RCD1 is localized in the nucleus. Under high salt or oxidative stress, RCD1 is found not only in the nucleus but also…	RADICAL-INDUCED CELL DEATH1 (RCD1)
AT1G33680	1679.14	2.20018	0.00101957	KH domain-containing protein;(source:Araport11)
AT1G34150	56.3182	7.62963	7.26759e-05	Pseudouridine synthase family protein;(source:Araport11)
AT1G43580	131.562	6.1076	0.000425471	Sphingomyelin synthetase family protein;(source:Araport11)
AT1G47380	66.1895	2.97942	0.0395739	Protein phosphatase 2C family protein;(source:Araport11)
AT1G48310	83.2108	8.30054	0.000556808	chromatin remodeling factor18;(source:Araport11)	CHROMATIN REMODELING FACTOR18 (CHR18)
AT1G48920	30409.4	1.56811	0.00528598	Encodes ATNUC-L1 (NUCLEOLIN LIKE 1), the predominant form of the two nucleolin proteins found in Arabidopsis. This protein is involved in rRNA processing, ribosome biosynthesis, and vascular pattern formation. PARL1 localizes to the nucleolus and parl1 mutants accumulate elevated levels of the unspliced 35S pre-rRNA. parl1 mutants also have defects in cotyledon, leaf, sepal, and petal vein patter…	NUCLEOLIN LIKE 1 (NUC-L1)
AT1G49340	202.188	6.57412	0.000376138	Encodes a phosphatidylinositol 4-kinase that is expressed in inflorescences and shoots.	(ATPI4K ALPHA)
AT1G51500	56.9673	3.94621	0.0223398	Encodes an ABC transporter involved in cuticular wax biosynthesis. Lines carrying recessive mutations in this locus have weakly glaucous stem surface, and relative elevated secondary alcohols and ketones.	ATP-BINDING CASSETTE G12 (ABCG12)
AT1G59820	101.482	5.0135	0.0114192	Encodes a phospholipid translocase. Involved in secretory vesicle formation from trans-Golgi in peripheral columella cells at the root tip. Mutants have short primary roots and grow slower. The mRNA is cell-to-cell mobile.	AMINOPHOSPHOLIPID ATPASE 3 (ALA3)
AT1G60220	73.312	6.69777	0.00234083	Encodes a deSUMOylating enzyme. In vitro it has both peptidase activity and isopeptidase activity: it can cleave C-terminal residues from SUMO to activate it for attachment to a target protein and it can also act on the isopeptide bond between SUMO and another protein. sGFP:OTS1 protein accumulates in the nucleus. Double mutant analysis with ULP1C/OTS2 indicates that these genes are involved in s…	UB-LIKE PROTEASE 1D (ULP1D)
AT1G60230	51.864	3.40329	0.0380605	Radical SAM superfamily protein;(source:Araport11)
AT1G61730	5067.64	0.777255	0.0451144	DNA-binding storekeeper protein-related transcriptional regulator;(source:Araport11)
AT1G62130	59.5068	4.74766	0.0018414	AAA-type ATPase family protein;(source:Araport11)
AT1G62390	2819.05	1.52818	0.000618536	Encodes one of the 36 carboxylate clamp (CC)-tetratricopeptide repeat (TPR) proteins (Prasad 2010, Pubmed ID: 20856808) with potential to interact with Hsp90/Hsp70 as co-chaperones.	PHOX2 (Phox2)
AT1G63250	88.6322	4.20363	0.00527524	DEA(D/H)-box RNA helicase family protein;(source:Araport11)
AT1G63690	183.119	6.23467	0.000149137	SIGNAL PEPTIDE PEPTIDASE-LIKE 2;(source:Araport11)	SIGNAL PEPTIDE PEPTIDASE-LIKE 2 (SPPL2)
AT1G63740	30.8208	5.89208	0.00430469	Disease resistance protein (TIR-NBS-LRR class) family;(source:Araport11)
AT1G64140	1483.06	1.20071	0.00362141	WRKY transcription factor;(source:Araport11)
AT1G64570	83.9117	6.92096	0.000993322	Homeodomain-like superfamily protein;(source:Araport11)	DUO POLLEN 3 (DUO3)
AT1G65440	1096.24	1.28731	0.0198065	Related to yeast Spt6 protein, which functions as part of a protein complex in transcription initiation and also plays a role in chromatin structure / assembly. It encodes a putative WG/GW-repeat protein involved in the regulation of apical-basal polarity of embryo	GLOBAL TRANSCRIPTION FACTOR GROUP B1 (GTB1)
AT1G66730	44.6753	7.02577	0.00263615	Encodes a novel plant specific DNA ligase that is involved in seed germination and DNA repair.	DNA LIGASE 6 (LIG6)
AT1G67580	702.904	1.07172	0.0311259	Protein kinase superfamily protein;(source:Araport11)	CYCLIN-DEPENDENT KINASE G2 (CDKG2)
AT1G69350	51.4147	6.80321	0.000376138	Tetratricopeptide repeat (TPR)-like superfamily protein;(source:Araport11)
AT1G70140	149.853	5.4613	0.000673088	Encodes a group I formin. Binds to F-actin barbed ends. Has severing actin filaments activity. Binds profilin. Involved in the initiation and tip growth of root hairs through regulation of actin cytoskeleton.	FORMIN 8 (FH8)
AT1G71710	76.6547	6.89397	5.36825e-05	DNAse I-like superfamily protein;(source:Araport11)
AT1G74670	2655.17	5.59132	0.00637006	Gibberellin-regulated family protein;(source:Araport11)	GA-STIMULATED ARABIDOPSIS 6 (GASA6)
AT1G76390	47.807	7.42549	8.30059e-05	Plant U-box type E3 ubiquitin ligase (PUB).	PLANT U-BOX 43 (PUB43)
AT1G79280	445.107	4.12331	0.0199936	Encodes a 237-kDA protein with similarity to vertebrate Tpr, a long coiled-coil proteins of nuclear pore inner basket filaments. It is localized to the inner surface of the nuclear envelope and is a component of the nuclear pore-associated steps of sumoylation and mRNA export in plants. Mutations affect flowering time regulation and other developmental processes. Probably acts in the same pathway…	NUCLEAR PORE ANCHOR (NUA)
AT1G79540	80.6666	6.6306	0.000429199	Pentatricopeptide repeat (PPR) superfamily protein;(source:Araport11)
AT1G80410	1177.32	1.8398	0.024478	Encodes the catalytic subunit of a N-terminal acetyltransferase.	NAA15 (NAA15)
AT1G80790	153.88	8.2117	4.28014e-05	Belongs to a subgroup of SGS3-like proteins that act redundantly in RNA-directed DNA methylation: AT1G15910 (FDM1), AT4G00380 (FDM2), AT3G12550 (FDM3), AT1G13790 (FDM4), AT1G80790 (FDM5). The mRNA is cell-to-cell mobile.	FACTOR OF DNA METHYLATION 5 (FDM5)
AT2G02150	56.2908	4.16019	0.0107633	Tetratricopeptide repeat (TPR)-like superfamily protein;(source:Araport11)	EMBRYO DEFECTIVE 2794 (EMB2794)
AT2G02910	41.0878	6.48618	0.00101957	transmembrane protein (DUF616);(source:Araport11)
AT2G13690	45.8963	7.06248	0.000351209	PRLI-interacting factor;(source:Araport11)
AT2G16485	1563.12	0.910271	0.0460181	Encodes NERD (Needed for RDR2-independent DNA methylation), a plant-specific GW repeat- and PHD finger-containing protein involved in siRNA-dependent DNA methylation.	NEEDED FOR RDR2-INDEPENDENT DNA METHYLATION (NERD)
AT2G16640	2161.88	2.69484	0.00101957	multimeric translocon complex in the outer envelope membrane 132;(source:Araport11)	MULTIMERIC TRANSLOCON COMPLEX IN THE OUTER ENVELOPE MEMBRANE 132 (TOC132)
AT2G17020	197.92	1.01916	0.0363361	F-box/RNI-like superfamily protein;(source:Araport11)
AT2G17230	816.578	4.68153	0.000403156	EXORDIUM like 5;(source:Araport11)	EXORDIUM LIKE 5 (EXL5)
AT2G18230	102.013	3.12322	0.0361965	Encodes a protein that might have inorganic pyrophosphatase activity.	PYROPHOSPHORYLASE 2 (PPa2)
AT2G18790	554.514	1.44152	0.000403156	Red/far-red photoreceptor involved in the regulation of de-etiolation. Exists in two inter-convertible forms: Pr and Pfr (active). Involved in the light-promotion of seed germination and in the shade avoidance response. Promotes seedling etiolation in both the presence and absence of phytochrome A. Overexpression results in etiolation under far-red light. Accumulates in the nucleus after exposure…	PHYTOCHROME B (PHYB)
AT2G19270	965.322	1.08895	0.00189421	mitotic checkpoint protein PRCC-carboxy-term protein;(source:Araport11)
AT2G19710	67.1681	3.44399	0.0490727	Regulator of Vps4 activity in the MVB pathway protein;(source:Araport11)	IST1-LIKE 5 (ISTL5)
AT2G20280	1273.71	0.875384	0.0449841	Zinc finger C-x8-C-x5-C-x3-H type family protein;(source:Araport11)
AT2G21250	176.109	4.59579	0.024646	NAD(P)-linked oxidoreductase superfamily protein;(source:Araport11)
AT2G22100	335.472	5.53459	0.0110269	RNA-binding (RRM/RBD/RNP motifs) family protein;(source:Araport11)
AT2G22530	62.9139	3.72571	0.0155858	Alkaline-phosphatase-like family protein;(source:Araport11)
AT2G27100	1157.01	1.35733	0.006455	Identified as a leaf form mutant by Redei having serrated leaves. Further analysis of the single loss of function allele indicated pleiotropic effects extending to many aspects of shoot development such as taller meristems, alterations in phase transition, phyllotaxy and branching. Encodes a single zinc finger containing protein that is expressed in meristems and organ primordia and forms a compl…	SERRATE (SE)
AT2G28450	489.403	1.00965	0.0357727	zinc finger (CCCH-type) family protein;(source:Araport11)	TRNA METHYLTRANSFERASE 2B (TRM2B)
AT2G29210	699.845	1.30427	0.0115066	splicing factor PWI domain-containing protein;(source:Araport11)
AT2G32410	80.5131	7.329	1.08779e-08	Involved in chiasma distribution, affects expression of key DNA repair and meiotic genes, signifcant role in DNA repair.	AXR1-LIKE (AXL)
AT2G33820	43.8659	6.705	0.00291894	encodes a mitochondrial ornithine transporter which exports ornithine from the mitochondrion to the cytosol	(MBAC1)
AT2G34710	210.637	6.13724	0.000132618	Dominant PHB mutations cause transformation of abaxial leaf fates into adaxial leaf fates. Encodes a member of HD-Zip family which contains homeodomain-leucine zipper domains and domain similar to a mammalian sterol binding domain. Has overlapping functions with PHAVOLUTA, REVOLUTA and CORONA.	PHABULOSA (PHB)
AT2G35030	61.3888	4.50544	0.00689846	Pentatricopeptide repeat (PPR) superfamily protein;(source:Araport11)	CYTOCHROME C OXIDASE DEFICIENT 1 (COD1)
AT2G38770	749.433	1.80169	0.00547871	P-loop containing nucleoside triphosphate hydrolases superfamily protein;(source:Araport11)	EMBRYO DEFECTIVE 2765 (EMB2765)
AT2G39910	137.005	7.09534	2.33866e-05	ARM repeat superfamily protein;(source:Araport11)
AT2G40140	2554.74	0.803581	0.0116121	zinc finger (CCCH-type) family protein;(source:Araport11)	(CZF1)
AT2G40690	26.8684	4.38551	0.0221508	Encodes a putative dihydroxyacetone phosphate (DHAP) reductase involved in glycerol-3-phosphate supply within the chloroplast for synthesis of glycerolipids. Mutants have reduced levels of hexadecatrienoic acid, which is rescued by exogenous glycerol-3-phosphate. This gene appears to be involved in the flux of fatty acids in the prokaryotic glyerolipid biosynthesis pathway.	(GLY1)
AT2G43210	372.221	1.05125	0.0446192	Ubiquitin-like superfamily protein;(source:Araport11)
AT2G43350	86.5087	5.27609	0.0264063	Glutathione peroxidase. Functions as both a redox transducer and a scavenger in abscisic acid and drought stress responses. Interacts with ABI2 and ABI1.	GLUTATHIONE PEROXIDASE 3 (GPX3)
AT2G44710	1478.82	0.765492	0.0225932	RNA-binding (RRM/RBD/RNP motifs) family protein;(source:Araport11)
AT2G45850	62.8852	6.48629	0.000232778	AT hook motif DNA-binding family protein;(source:Araport11)	AT-HOOK MOTIF NUCLEAR LOCALIZED PROTEIN 9 (AHL9)
AT2G47450	178.237	7.06917	2.40369e-05	A component of the chloroplast signal recognition particle pathway that is involved in LHCP targeting. It is downregulated in response to high light. It recognizes the DPLG motif in Lhcb1. The mRNA is cell-to-cell mobile.	CHAOS (CAO)
AT2G47980	712.598	1.42859	0.00404786	Essential to the monopolar orientation of the kinetochores during meiosis.	SISTER-CHROMATID COHESION PROTEIN 3 (SCC3)
AT2G48060	147.67	6.13388	0.000113885	Similar to mechanically sensitive ion channel identified in mouse. Mutants display root helical growth phenotype in agar media suggesting a role in mechanoperception at the root cap.	PIEZO1 (PZO1)
AT2G48160	762.305	2.07147	0.00326784	HUA and HUA-LIKE (HULK) genes act redundantly to regulate a subset of essential genes, with some (or all) family members also having specific functions.	HUA2 LIKE 2 (HULK2)
AT3G01690	59.2982	6.95571	0.000113885	alpha/beta-Hydrolases superfamily protein;(source:Araport11)
AT3G02510	44.3575	7.275	0.000109702	Regulator of chromosome condensation (RCC1) family protein;(source:Araport11)
AT3G04810	107.514	5.57111	0.0013582	Encodes AtNek2, a member of the NIMA-related serine/threonine kinases (Neks) that have been linked to cell-cycle regulation in fungi and mammals. Plant Neks might be involved in plant development processes.	NIMA-RELATED KINASE 2 (NEK2)
AT3G04910	66.7548	7.07267	1.52717e-05	Serine/threonine protein kinase, whose transcription is regulated by circadian rhythm.	WITH NO LYSINE (K) KINASE 1 (WNK1)
AT3G04930	448.272	2.70006	0.000816472	DNA-binding storekeeper protein-related transcriptional regulator;(source:Araport11)
AT3G05680	272.007	1.05502	0.0206364	Encodes a splicing/methylation factor that is a homologue to the mammalian VIRILIZER, is member of a core set of mRNA m6A writer proteins and is required for N6-adenosine methylation of mRNA. Analysis of transcriptional profiles of the vir-1 mutant suggests that VIR is likely involved in regulation of gene expression, but the function of VIR is rather general than specific and knock-down of VIR d…	EMBRYO DEFECTIVE 2016 (EMB2016)
AT3G07050	2034.14	1.84512	0.00981914	Arabidopsis NSN1 encodes a nucleolar GTP- binding protein and is required for maintenance of inflorescence meristem identity and floral organ development.	NUCLEOSTEMIN-LIKE 1 (NSN1)
AT3G07660	1371.14	1.86221	0.00226274	flocculation protein (DUF1296);(source:Araport11)
AT3G09850	926.6	1.2298	0.00716118	D111/G-patch domain-containing protein;(source:Araport11)
AT3G10040	56.6057	5.58096	0.00101957	Encodes HRA1 (HYPOXIA RESPONSE ATTENUATOR1), a low oxygen-inducible transcription factor.	HYPOXIA RESPONSE ATTENUATOR1 (HRA1)
AT3G10220	268.965	1.06742	0.0265516	Encodes a tubulin-binding cofactor. Homozygous mutant plants are embryo lethal. Heterozygous mutant plants showed increased ploidy and higher numbers of spindles and phragmoplasts, suggesting a role in cell division. The mRNA is cell-to-cell mobile.	EMBRYO DEFECTIVE 2804 (EMB2804)
AT3G11450	796.734	2.05386	0.0150395	Encodes a ZRF1 chromatin regulator. Functions in regulating plant growth and development.	GONIDIALESS A/ZUOTIN RELATED FACTOR A1 (ATGLSA1)
AT3G13222	249.244	2.57514	0.00416672	Encodes a protein that binds to G-box binding transcription factors and enhances their binding affinities to G-box in vitro. This protein localizes to the nucleus and is expressed predominantly in the root.	GBF-INTERACTING PROTEIN 1 (GIP1)
AT3G14172	52.885	6.84401	0.00259817	GPI-anchored adhesin-like protein;(source:Araport11)
AT3G14180	495.851	2.25416	0.000727198	sequence-specific DNA binding transcription factor;(source:Araport11)	ARABIDOPSIS 6B-INTERACTING PROTEIN 1-LIKE 2 (ASIL2)
AT3G14240	1421.38	2.28588	0.0237743	Subtilase family protein;(source:Araport11)
AT3G14450	150.516	3.80809	0.0379295	RNA-binding protein, putative, contains Pfam profile: PF00076 RNA recognition motif. (a.k.a. RRM, RBD, or RNP domain) (2 copies). Contains PAM PABC binding domain.	CTC-INTERACTING DOMAIN 9 (CID9)
AT3G15080	361.379	0.959027	0.0448882	Polynucleotidyl transferase, ribonuclease H-like superfamily protein;(source:Araport11)
AT3G15970	852.672	0.895077	0.0328275	NUP50 (Nucleoporin 50 kDa) protein;(source:Araport11)
AT3G16857	607.193	0.88504	0.0451144	Encodes an Arabidopsis response regulator (ARR) protein that acts in concert with other type-B ARRs in the cytokinin signaling pathway. Also involved in cytokinin-dependent inhibition of hypocotyl elongation and cytokinin-dependent greening and shooting in tissue culture. ARR1, ARR10, and ARR12 are redundant regulators of drought response, with ARR1 being the most critical. ARR1, ARR10 and ARR12 …	RESPONSE REGULATOR 1 (RR1)
AT3G17650	70.1733	3.64925	0.0142815	Arabidopsis thaliana metal-nicotianamine transporter YSL5	YELLOW STRIPE LIKE 5 (YSL5)
AT3G17790	1295.62	3.42876	0.00716863	Expression is upregulated in the shoot of cax1/cax3 mutant and is responsive to phosphate (Pi) and not phosphite (Phi) in roots and shoots.	PURPLE ACID PHOSPHATASE 17 (PAP17)
AT3G18100	54.4615	6.96322	0.000579734	Member of the R2R3 transcription factor gene family.	MYB DOMAIN PROTEIN 4R1 (MYB4R1)
AT3G18600	3101.56	1.01802	0.0486561	P-loop containing nucleoside triphosphate hydrolases superfamily protein;(source:Araport11)
AT3G18970	80.1807	5.02204	0.0115394	Encodes a pentatricopeptide repeat protein (PPR) protein involved in mitochondrial mRNA editing.	MITOCHONDRIAL EDITING FACTOR 20 (MEF20)
AT3G19780	59.1695	5.76187	0.00153713	hypothetical protein;(source:Araport11)	(DUF179)
AT3G20430	86.2384	6.67601	0.000588085	phosphorylated adapter RNA export-like protein;(source:Araport11)
AT3G20550	251.29	1.61099	0.0117313	Encodes a nuclear localized FHA (forhkead) domain containing protein.Mutant plants have shortened roots, delayed flowering time, altered floral organ number, defective floral organs and reduced fertility.Ddl mutants also show reduced levels of pri-miRNAs as well as mature miRNAs suggesting involvement in biogenesis of miRNAs. DDL does not affect transcription of miRNAs directly but may act throug…	DAWDLE (DDL)
AT3G21290	296.946	1.60623	0.0273399	Nuclear-localized intrinsically disordered protein involved in promoting miRNA activity.	CONSTITUTIVE ALTERATIONS IN THE SMALL RNAS PATHWAYS9 (CARP9)
AT3G21390	30.815	4.18685	0.0486561	Encodes a mitochondrial thiamin diphosphate carrier.
AT3G22170	439.307	3.01735	0.00155064	A component of the PHYA signaling network, mediates the FR-HIR response to far-red light in concert with FAR1. Expression is induced by age; involved in negative regulation of leaf senescence.	FAR-RED ELONGATED HYPOCOTYLS 3 (fhy3)
AT3G22380	1620.15	1.39576	0.00508095	Encodes a nucleus-acting plant-specific clock regulator working close to the central oscillator and affecting the circadian gating of light responses. Circadian gating is the alteration of circadian phase according to the photoperiod of the entraining day/light cycle and the rhythmic antagonism of light responses in the early subjective night. TIC differentially regulates CCA1 and PRR9 from LHY, …	TIME FOR COFFEE (TIC)
AT3G22660	1590.38	1.5482	0.0277302	rRNA processing protein-like protein;(source:Araport11)	(EBP2)
AT3G25890	534.026	0.831106	0.0475425	encodes a member of the ERF (ethylene response factor) subfamily B-6 of ERF/AP2 transcription factor family. The protein contains one AP2 domain. There are 12 members in this subfamily including RAP2.11. The mRNA is cell-to-cell mobile.	CYTOKININ RESPONSE FACTOR 11 (CRF11)
AT3G26720	80.9996	4.05503	0.0117408	Glycosyl hydrolase family 38 protein;(source:Araport11)
AT3G27470	45.7372	4.01313	0.0224585	lysine ketoglutarate reductase trans-splicing protein (DUF707);(source:Araport11)
AT3G30380	290.907	0.865025	0.03989	alpha/beta-Hydrolases superfamily protein;(source:Araport11)
AT3G30460	172.425	3.70752	0.0365628	RING/U-box superfamily protein;(source:Araport11)
AT3G42850	62.7118	3.95666	0.0272003	Mevalonate/galactokinase family protein;(source:Araport11)arabinokinase activity	ARABINOKINASE 2 (ARA2)
AT3G43300	673.741	2.08768	0.00786391	AtMIN7 is an immunity associated Arabidopsis protein targeted by HopM1, a conserved Pseudomonas syringae virulence protein. AtMIN7 encodes one of the eight members of the Arabidopsis adenosine diphosphate (ADP) ribosylation factor (ARF) guanine nucleotide exchange factor (GEF) protein family. The AFR GEF proteins are key components of the vesicle trafficking system in eukaryotic cells. HopM1 medi…	HOPM INTERACTOR 7 (ATMIN7)
AT3G44200	62.6174	7.37114	0.000149137	Encodes AtNek5, a member of the NIMA-related serine/threonine kinases (Neks) that have been linked to cell-cycle regulation in fungi and mammals. Plant Neks might be involved in plant development processes.Interacts physically with plant kinesins ARK1 and ARK2. Mutants show defects in root epidermal cell morphology, trichome branching and other epidermal cell abnormalities suggesting a rol e in e…	NIMA (NEVER IN MITOSIS, GENE A)-RELATED 6 (NEK6)
AT3G47000	67.3279	5.88651	0.00408634	Glycosyl hydrolase family protein;(source:Araport11)
AT3G47070	382.925	6.49832	2.93651e-05	thylakoid soluble phosphoprotein;(source:Araport11)
AT3G47890	172.119	7.89512	2.33866e-05	Ubiquitin carboxyl-terminal hydrolase-related protein;(source:Araport11)
AT3G48190	64.5334	6.78886	0.000247011	Encodes a homolog of the human ATM gene, which is mutated in ataxia telangiectasia, a chromosome instability disorder. Suppresses leaf senescence triggered by DNA double-strand break through epigenetic control of senescence-associated genes. Characterization of mutants suggest a role homologous recombination for DNA damage repair in response to ionizing radiation as well as during meiosis. The pr…	ATAXIA-TELANGIECTASIA MUTATED (ATM)
AT3G49060	38.8802	2.49537	0.0486561	Plant U-box type E3 ubiquitin ligase (PUB).	(PUB32)
AT3G50380	120.036	7.3084	2.00036e-05	vacuolar protein sorting-associated protein, putative (DUF1162);(source:Araport11)
AT3G52390	77.009	5.58423	0.0032986	TatD related DNase;(source:Araport11)
AT3G52490	98.4928	7.52383	6.16787e-06	Encodes a member of an eight-gene family (SMAX1 and SMAX1-like) that has weak similarity to AtHSP101, a ClpB chaperonin required for thermotolerance.	SMAX1-LIKE 3 (SMXL3)
AT3G53810	41.3085	7.27707	0.000716723	Concanavalin A-like lectin protein kinase family protein;(source:Araport11)	L-TYPE LECTIN RECEPTOR KINASE IV.2 (LECRK-IV.2)
AT3G54540	1916.26	1.84449	0.00155064	ABCF4 is one of five members of the ABCF gene family in Arabidopsis, which are homologs of the yeast ABCF protein GCN20. AT3G54540 is not a homolog of the yeast bZIP transcription factor GCN4.	ATP-BINDING CASSETTE F4 (ABCF4)
AT3G54790	131.835	5.39396	0.0191399	ARM repeat superfamily protein;(source:Araport11)	PLANT U-BOX 3 (PUB3)
AT3G55050	97.8842	2.99519	0.00855777	Protein phosphatase 2C family protein;(source:Araport11)	D-CLADE TYPE 2C PROTEIN PHOSPHATASE 4 (PP2C.D4)
AT3G56640	116.038	5.59255	0.00101957	Encodes a member of the exocyst complex gene family. The exocyst is a protein complex involved in tethering vesicles to the plasma membrane during regulated or polarized secretion.	EXOCYST COMPLEX COMPONENT SEC15A (SEC15A)
AT3G57420	80.4832	5.74273	0.00229927	Regulates the assembly and trafficking of cellulose synthase complexes.	STELLO2 (STL2)
AT3G58050	138.363	8.45118	4.54459e-11	hypothetical protein;(source:Araport11)
AT3G58660	3464.82	1.07475	0.0223019	Ribosomal protein L1p/L10e family;(source:Araport11)
AT3G59760	76.612	6.27988	0.000244014	Arabidopsis thaliana O-acetylserine (thiol) lyase (OAS-TL) isoform oasC. Required for pollen tube growth and/or fertilization.	O-ACETYLSERINE (THIOL) LYASE ISOFORM C (OASC)
AT3G59910	362.326	0.942763	0.0263529	Ankyrin repeat family protein;(source:Araport11)
AT3G60630	91.5367	3.37933	0.0297215	Belongs to one of the LOM (LOST MERISTEMS) genes: AT2G45160 (LOM1), AT3G60630 (LOM2) and AT4G00150 (LOM3). LOM1 and LOM2 promote cell differentiation at the periphery of shoot meristems and help to maintain their polar organization.	HAIRY MERISTEM 2 (HAM2)
AT3G63070	473.711	0.9956	0.0294607	HUA and HUA-LIKE (HULK) genes act redundantly to regulate a subset of essential genes, with some (or all) family members also having specific functions. The mRNA is cell-to-cell mobile.	HUA2 LIKE 3 (HULK3)
AT3G63400	1026.73	3.26547	0.000214192	Cyclophilin-like peptidyl-prolyl cis-trans isomerase family protein;(source:Araport11)
AT4G00040	43.9106	4.56923	0.0186337	Chalcone and stilbene synthase family protein;(source:Araport11)
AT4G00570	87.1178	6.17441	0.000304863	Encodes an NAD-dependent malic enzyme (NAD-ME) that does not act on oxaloacetate, indicating that it belongs to EC 1.1.1.39. It is a member of the beta family of NAD-MEs in plants. It appears to function as a homodimer or as a heterodimer with the alpha-type NAD-ME2 (At2g13560). NAD-ME2 transcript and protein levels are higher during the night than during the day.	NAD-DEPENDENT MALIC ENZYME 2 (NAD-ME2)
AT4G00760	40.0842	4.40774	0.0385111	Encodes a response-regulator like protein.	PSEUDO-RESPONSE REGULATOR 8 (APRR8)
AT4G00830	1039.95	1.50336	0.00351363	Encodes a heterogeneous nuclear ribonucleoprotein (hnRNP-Q) that is involved in the plant innate immune response and may function as a suppressor of cell-autonomous immunity.	LHP1-INTERACTING FACTOR 2 (LIF2)
AT4G00840	58.354	6.88987	0.000279576	DHHC-type zinc finger family protein;(source:Araport11)
AT4G00990	166.749	6.85559	8.89206e-05	jJumonji-domain-containing H3K9 histone demethylase. Loss of function mutants are susceptible to bacterial infection and early flowering.	JMJC DOMAIN-CONTAINING PROTEIN 27 (JMJ27)
AT4G01880	78.4628	7.39069	0.000132676	methyltransferase;(source:Araport11)	TRNA METHYLTRANSFERASE 13 (TRM13)
AT4G02070	99.074	7.01366	0.000244014	encodes a DNA mismatch repair homolog of human MutS gene, MSH6. There are four MutS genes in Arabidopsis, MSH2, MSH3, MSH6, and MSH7, which all act as heterodimers and bind to 51-mer duplexes. MSH2*MSH6 bound the (+T) substrate strongly, (T/G) well, and (+AAG) no better than it did a (T/A) homoduplex.	MUTS HOMOLOG 6 (MSH6)
AT4G02480	2074.05	1.05715	0.0150766	AAA-type ATPase family protein;(source:Araport11)
AT4G02510	8811.5	2.29836	0.000109702	An integral membrane GTPase that functions as a transit-sequence receptor required for the import of proteins necessary for chloroplast biogenesis. Located in the outer chloroplast membrane. Phosphorylation of the G-domains regulate translocon assembly. The mRNA is cell-to-cell mobile.	TRANSLOCON AT THE OUTER ENVELOPE MEMBRANE OF CHLOROPLASTS 159 (TOC159)
AT4G04920	400.094	2.04963	0.0397417	Encodes a nuclear targeted protein that plays a role in the CBF pathway -downstream of CBF translation. Mutants have impaired cold responses, reduced levels of cold induced RNA transcripts, are sensitive to osmotic stress. Required for expression of CBF-controlled cold-upregulated genes and some, but not all, other cold up-regulated genes. Required for recruitment of the Mediator complex and RNA …	SENSITIVE TO FREEZING 6 (SFR6)
AT4G08350	1216.45	0.826078	0.0460181	global transcription factor group A2;(source:Araport11)	GLOBAL TRANSCRIPTION FACTOR GROUP A2 (GTA2)
AT4G10070	489.026	1.51805	0.0271109	KH domain-containing protein;(source:Araport11)
AT4G11420	2263.74	1.87067	0.00716118	Encodes a subunit of eukaryotic initiation factor 3 (eIF3), a multisubunit complex that is required for binding of mRNA to 40 S ribosomal subunits, stabilization of ternary complex binding to 40 S subunits, and dissociation of 40 and 60 S subunits.	EUKARYOTIC TRANSLATION INITIATION FACTOR 3A (EIF3A)
AT4G14605	80.9462	3.52976	0.0367353	Encodes a putative mitochondrial transcription termination factor whose mutation results in plants that exhibit altered chloroplast morphology and plant growth, and reduced pigmentation of cotyledons, leaves, stems and sepals.	MTERF DEFECTIVE IN ARABIDOPSIS1 (MDA1)
AT4G14920	49.043	7.08645	0.000727198	Acyl-CoA N-acyltransferase with RING/FYVE/PHD-type zinc finger protein;(source:Araport11)
AT4G16700	71.1408	4.26823	0.0139954	Encodes a mitochondrial phosphatidylserine decarboxylase. Expressed mainly in roots and flowers.	PHOSPHATIDYLSERINE DECARBOXYLASE 1 (PSD1)
AT4G17430	113.664	2.79483	0.0284373	O-fucosyltransferase family protein;(source:Araport11)
AT4G17890	184.347	5.43772	0.00131931	A member of ARF GAP domain (AGD), A thaliana has 15 members, grouped into four classes.	ARF-GAP DOMAIN 8 (AGD8)
AT4G19180	95.5894	5.0031	0.00476068	Encodes a putative apyrase involved in pollen exine pattern formation and anther dehiscence.	APYRASE 7 (APY7)
AT4G20070	102.421	5.44781	1.02708e-05	The gene encoding Arabidopsis thaliana Allantoate Amidohydrolase (AtAAH)which catalyzes the allantoate deiminase reaction (EC 3.5.3.9)is expressed in all parts of the plant being consistent with a function in purine turnover in Arabidopsis. The mRNA is cell-to-cell mobile.	ALLANTOATE AMIDOHYDROLASE (AAH)
AT4G20260	92.3997	5.18724	0.0136263	Encodes a Ca2+ and Cu2+ binding protein. N-terminal myristylation on glycine 2 appears to enable it to associate tightly with the plasma membrane. Recombinant PCaP1 interacts strongly with phosphatidylinositol 3,5-bisphosphate (PtdIns(3,5)P2) and PtdIns (3,4,5)P3, and weakly with PtdIns(3,5)P2 and PtdIns(4,5). It also interacts with calmodulin (CaM) in a calcium-dependent manner. CaM does not int…	PLASMA-MEMBRANE ASSOCIATED CATION-BINDING PROTEIN 1 (PCAP1)
AT4G20340	80.2325	4.66768	0.0338326	Transcription factor TFIIE, alpha subunit;(source:Araport11)
AT4G20850	3793.45	1.83283	0.00349145	Tripeptidyl Peptidase II. Ser protease that assembles into a large oligomeric complex containing two proteins of 153 and 142 kD that are derived from a single TPP2 gene, with the smaller version missing part of the C-terminal end. Not essential, based on the lack of phenotype of a T-DNA disruption mutant.	TRIPEPTIDYL PEPTIDASE II (TPP2)
AT4G21400	51.2578	5.7621	0.00226274	Encodes a cysteine-rich receptor-like protein kinase.	CYSTEINE-RICH RLK (RECEPTOR-LIKE PROTEIN KINASE) 28 (CRK28)
AT4G22285	591.89	0.869837	0.0245093	Ubiquitin C-terminal hydrolases superfamily protein;(source:Araport11)
AT4G22350	128.229	1.50618	0.0162383	Ubiquitin C-terminal hydrolases superfamily protein;(source:Araport11)
AT4G23850	150.883	4.25729	0.0406793	AMP-dependent synthetase and ligase family protein;(source:Araport11)	LONG-CHAIN ACYL-COA SYNTHETASE 4 (LACS4)
AT4G24370	26.792	4.13474	0.0195648	hypothetical protein;(source:Araport11)	POSITIVE REGULATOR OF SKD1 (PROS)
AT4G25020	51.7965	6.06583	0.00155064	D111/G-patch domain-containing protein
AT4G26110	1899.46	1.06061	0.0230832	Encodes a member of a small gene family of proteins with similarity to nucleosome assembly proteins.May function in nucleotide excision repair. Loss of function mutations have no obvious visible phenotypes but do seem to affect transcription of NER related genes. The mRNA is cell-to-cell mobile. Plants mutated in three ubiquitously expressed NAP1 genes (NAP1;1~NAP1;3) and organ-specifically expre…	NUCLEOSOME ASSEMBLY PROTEIN1;1 (NAP1;1)
AT4G27080	150.588	3.66743	0.00930034	putative protein	PDI-LIKE 5-4 (PDIL5-4)
AT4G27500	2250.45	2.55791	0.00226274	interacts with H+-ATPase, and regulates its activity The mRNA is cell-to-cell mobile.	PROTON PUMP INTERACTOR 1 (PPI1)
AT4G28070	61.8987	6.09956	0.00379668	AFG1-like ATPase family protein;(source:Araport11)
AT4G28080	1070.92	2.8114	0.000275499	Encodes REDUCED CHLOROPLAST COVERAGE 2 (REC2). Along with REC1 and REC3 it contributes to establishing the size of the chloroplast compartment.	REDUCED CHLOROPLAST COVERAGE 2 (REC2)
AT4G29540	62.8298	4.55248	0.0365628	Encodes a UDP-N-acetylglucosamine acyltransferase.	(LPXA)
AT4G31880	1554.43	2.32588	0.000816472	One of 5 PO76/PDS5 cohesion cofactor orthologs of Arabidopsis.	(PDS5C)
AT4G32720	3684.29	1.05542	0.00262115	Encodes AtLa1, a member of the highly abundant phosphoprotein La proteins. Predominantly localized to the nucleoplasm and was also detected in the nucleolar cavity. Has RNA binding activity. Required for normal ribosome biogenesis and embryogenesis.	LA PROTEIN 1 (La1)
AT4G32730	81.8984	4.82882	0.00245565	Encodes a putative c-myb-like transcription factor with three MYB repeats.	(PC-MYB1)
AT4G32760	688.508	1.30492	0.0208122	Encodes a member of the Arabidopsis TOL (TOM1-LIKE) family of ubiquitin binding proteins that acts redundantly in the recognition and further endocytic sorting of a PIN-FORMED (PIN)-type auxin carrier protein at the plasma membrane, modulating dynamic auxin distribution and associated growth responses.	TOM1-LIKE 9 (TOL9)
AT4G34910	761.663	2.2925	0.00637006	P-loop containing nucleoside triphosphate hydrolases superfamily protein;(source:Araport11)
AT4G38120	62.3223	6.80968	4.41371e-05	ARM repeat superfamily protein;(source:Araport11)
AT4G39160	140.053	8.37183	5.60925e-06	Homeodomain-like superfamily protein;(source:Araport11)
AT4G39690	479.125	4.18336	0.024478	Encodes a homolog of the yeast mic60 protein that is localized in the inner membrane of the mitochondrion, interacts with Tom40 as part of a large lipid-enriched complex called the mitochondrial transmembrane lipoprotein complex (MTL) and is involved in mitochondrial lipid trafficking.	(MIC60)
AT4G40000	68.002	6.9709	2.33866e-05	S-adenosyl-L-methionine-dependent methyltransferases superfamily protein;(source:Araport11)	(TRM4A)
AT5G01400	320.39	1.92347	0.0424565	Encodes a Symplekin/Pta1 homologue which would have the potential to interact with either ESP1 or AtCstF64.	ENHANCED SILENCING PHENOTYPE 4 (ESP4)
AT5G05800	303.684	2.91198	0.000645686	Myb/SANT-like DNA-binding domain protein;(source:Araport11)
AT5G07350	2446.11	1.08266	0.0397417	RNA binding protein with nuclease activity essential for stress response. Involved in mechanisms acting on mRNAs entering the secretory pathway. Functionally redundant with TSN2.	TUDOR-SN PROTEIN 1 (TUDOR1)
AT5G08080	799.067	1.16422	0.00738251	member of SYP13 Gene Family	SYNTAXIN OF PLANTS 132 (SYP132)
AT5G08550	572.115	0.866166	0.048889	Encodes a transcriptional repressor that is homologous to the C-terminal region of mammalian GC binding factor. It regulates endoreduplication through control of CYC2A expression.	INCREASED LEVEL OF POLYPLOIDY1-1D (ILP1)
AT5G09315	72.9871	5.70822	0.0035956	vacuolar sorting protein 9 domain protein;(source:Araport11)
AT5G10200	54.998	6.4573	0.000149137	ARM-repeat/Tetratricopeptide repeat (TPR)-like protein;(source:Araport11)	SHADE AVOIDANCE 4 (SAV4)
AT5G10240	433.138	5.3299	0.0152184	Encodes asparagine synthetase (ASN3).	ASPARAGINE SYNTHETASE 3 (ASN3)
AT5G10950	645.191	0.986832	0.0397417	Tudor/PWWP/MBT superfamily protein;(source:Araport11)
AT5G13610	136.281	5.24767	0.00265376	Encodes a mitochondria-localized protein involved in ABI4-mediated mitochondrial retrograde signalling.	RETARDED ROOT GROWTH-LIKE (RRL)
AT5G14520	2617.48	0.847032	0.0486561	Encodes a nucleolar protein that plays an essential role in cell growth and survival through its regulation of ribosome biogenesis and mitotic progression.	PESCADILLO (PES)
AT5G14610	102.691	6.87504	0.000988333	DEAD box RNA helicase family protein;(source:Araport11)	RNA HELICASE 46 (RH46)
AT5G16630	621.314	1.43297	0.00528598	DNA repair protein Rad4 family;(source:Araport11)	(RAD4)
AT5G17930	531.615	1.14554	0.0115394	MIF4G domain-containing protein / MA3 domain-containing protein;(source:Araport11)
AT5G17980	41.089	6.53303	0.00101957	C2 calcium/lipid-binding plant phosphoribosyltransferase family protein;(source:Araport11)	MULTIPLE C2 DOMAIN AND TRANSMEMBRANE REGION PROTEIN 16 (MCTP16)
AT5G18410	119.056	6.42378	0.000226623	distorted trichomes and exhibits a diffuse actin cytoskeleton	PIROGI 121 (PIR121)
AT5G18525	126.54	2.76733	0.0281046	Encodes a BEACH domain containing protein that is involved in targeting storage proteins to the protein storage vacuoles and effector triggered immunity to Psuedomonas syringae.	GREEN FLUORESCENT SEED 12 (GFS12)
AT5G18620	111.483	6.57943	0.00326784	Encodes a member of the A. thaliana imitation switch (AtISWI) subfamily of chromatin remodeling factors. Double mutation in CHR17 and CHR11 results in the loss of the evenly spaced nucleosome pattern in gene bodies, but does not affect nucleosome density.	CHROMATIN REMODELING FACTOR17 (CHR17)
AT5G19330	848.456	1.16768	0.0272003	Encodes an armadillo repeat protein involved in the abscisic acid response. The protein interacts with a transcription factor, ABF2, which controls ABA-dependent gene expression via the G-box-type ABA-responsive elements.	ARM REPEAT PROTEIN INTERACTING WITH ABF2 (ARIA)
AT5G20320	112.786	7.97355	1.29883e-05	Encodes an RNase III-like enzyme that catalyzes processing of trans-acting small interfering RNA precursors in a distinct small RNA biogenesis pathway. The protein is also involved in the production of 21-nt primary siRNAs from both inverted-repeat constructs and endogenous sequences, as well as the RDR6-dependent 21-nt secondary siRNAs involved in long-range cell-to-cell signaling. It binds DRB4…	DICER-LIKE 4 (DCL4)
AT5G21060	64.9464	4.6183	0.0168631	Glyceraldehyde-3-phosphate dehydrogenase-like family protein;(source:Araport11)
AT5G22080	459.372	1.39771	0.00114543	Chaperone DnaJ-domain superfamily protein;(source:Araport11)
AT5G23150	443.617	2.70938	0.000728886	Putative transcription factor. Member of the floral homeotic AGAMOUS pathway.Mutations in HUA enhance the phenotype of mild ag-4 allele. Single hua mutants are early flowering and have reduced levels of FLC mRNA. Other MADS box flowering time genes such as FLM and MAF2 also appear to be regulated by HUA2. HUA2 normally activates FLC expression and enhances AG function. HUA and HUA-LIKE (HULK) gen…	ENHANCER OF AG-4 2 (HUA2)
AT5G23430	167.521	8.44449	4.8045e-06	One of four katanin p80 subunits. Involved in targeting of katanin complex to crossover and branch points to properly sever microtubules.	KATANIN P80 SUBUNIT 4 (KTN80.4)
AT5G24120	37.2149	5.90521	0.0186066	Encodes a specialized sigma factor that functions in regulation of plastid genes and is responsible for the light-dependent transcription at the psbD LRP. Activation of SIG5 is dependent upon blue light and mediated by cryptochromes.	SIGMA FACTOR E (SIGE)
AT5G27220	48.8051	3.31786	0.0150673	Frigida-like protein;(source:Araport11)
AT5G28500	263.567	6.13141	0.000216926	rubisco accumulation factor-like protein;(source:Araport11)
AT5G35570	79.4373	4.49033	0.00155862	O-fucosyltransferase family protein;(source:Araport11)
AT5G35753	22.1688	5.80687	0.00563634	DnaJ heat shock amino-terminal domain protein (DUF3444);(source:Araport11)
AT5G37530	87.4544	6.17222	0.0007003	NAD(P)-binding Rossmann-fold superfamily protein;(source:Araport11)
AT5G38460	105.755	2.49431	0.0475425	ALG6, ALG8 glycosyltransferase family;(source:Araport11)
AT5G38840	455.294	3.34091	0.0290288	SMAD/FHA domain-containing protein;(source:Araport11)
AT5G40490	786.899	2.59092	0.0205993	HLP1 is a member of the conserved hnRNP A/B family and contains RNA Recognition Motifs (RRM).It binds mRNA and appears to be involved in targeting alternative polyadenylation (APA). APA targets include genes involved in flowering. Loss of HLP1 function results causes late flowering under long and short day conditions. This phenotype is suppressed by loss of FLC.	(HLP1)
AT5G40910	76.9167	6.38035	1.6808e-05	Disease resistance protein (TIR-NBS-LRR class) family;(source:Araport11)
AT5G41020	212.607	3.16333	0.0254891	myb family transcription factor;(source:Araport11)
AT5G42140	68.0963	2.66469	0.0330867	Regulator of chromosome condensation (RCC1) family with FYVE zinc finger domain-containing protein;(source:Araport11)
AT5G42400	62.362	6.51354	0.000727198	Encodes ATXR7 (ARABIDOPSIS TRITHORAX-RELATED7), required for histone H3-K4 methylation and for transcriptional activation of Flowering Locus C.	SET DOMAIN PROTEIN 25 (SDG25)
AT5G42950	1955.66	1.03449	0.00259817	EXA1 is a GYF domain-containing gene of the SMY2 subgroup. Mutants exhibit resistance to potexviruses.	ESSENTIAL FOR POTEXVIRUS ACCUMULATION 1 (EXA1)
AT5G43140	108.976	7.03879	0.0007003	Peroxisomal membrane 22 kDa (Mpv17/PMP22) family protein;(source:Araport11)
AT5G46510	69.9924	5.90318	0.00760247	Disease resistance protein (TIR-NBS-LRR class) family;(source:Araport11)	VARIATION IN COMPOUND TRIGGERED ROOT GROWTH RESPONSE-LIKE (VICTL)
AT5G47210	18448	0.690184	0.0107653	Hyaluronan / mRNA binding family;(source:Araport11)
AT5G47490	72.1157	5.12491	0.00475784	RGPR-like protein;(source:Araport11)
AT5G47880	1641.07	0.9742	0.00636952	Encodes a eukaryotic release factor 1 homolog. Cosuppression of the gene's expression results affects cell elongation of the inflorescence stem, specifically the internodes, and radial cell division. Expression of the protein is primarily observed in the vascular system and in actively growing and elongating zones.	EUKARYOTIC RELEASE FACTOR 1-1 (ERF1-1)
AT5G49400	932.288	1.57035	0.0102683	zinc knuckle (CCHC-type) family protein;(source:Araport11)
AT5G51140	138.254	8.18781	1.08779e-08	Pseudouridine synthase family protein;(source:Araport11)
AT5G52630	32.3796	5.35035	0.0117313	Encodes a member of the DYW subfamily of pentatricopeptide repeat (PPR) proteins. Loss of MEF1 function affects RNA editing at specific sites in the mitochondrial genome but do not exhibit obvious phenotypes.	MITOCHONDRIAL RNA EDITING FACTOR 1 (MEF1)
AT5G53080	122.537	1.74879	0.0170508	WTG1 is a chloroplast localized TPR protein required for chloroplast biogenesis. Mutants are delayed in greening and defective in splicing petL and ndhG. WTG1 does not itself bind RNA but it does bind known editing factors MORF8 and MORF9.	WHITE TO GREEN 1 (WTG1)
AT5G55300	803.863	3.12943	0.00732143	Encodes a type-I DNA topoisomerase I. Disruptions in this gene affect phyllotaxis and plant architecture suggesting that the gene plays a critical role in the maintenance of a regular pattern of organ initiation. Isolated as a protein oxidized during seed germination; proteomics approach revealed differences in de novo synthesis levels of this protein in condition with vs. without salicylic acid …	DNA TOPOISOMERASE I ALPHA (TOP1ALPHA)
AT5G55310	480.832	1.8829	0.0460158	Encodes one of two Arabidopsis type-I DNA topoisomerase I genes. Reducing the level of expression of this gene in a top1alpha (At5g55300) mutant background causes seedling lethality.	DNA TOPOISOMERASE 1 BETA (TOP1BETA)
AT5G57120	441.164	2.14522	0.0303213	nucleolar/coiled-body phosphoprotein;(source:Araport11)
AT5G57740	29.3518	5.66839	0.00351363	Encodes a RING-type E3 ligase XBAT32. Mediates the proteasomal degradation of the ethylene biosynthetic enzyme, 1-aminocyclopropane-1-carboxylate synthase 7.	XB3 ORTHOLOG 2 IN ARABIDOPSIS THALIANA (XBAT32)
AT5G58040	1081.47	1.58046	0.024478	Encodes a subunit of the polyadenylation apparatus that interacts with and stimulates the activity of poly(A) polymerase. Additionally , it interacts with several polyadenylation factor subunits and is an RNA-binding protein. It is suggested that this protein coordinates a number of polyadenylation factor subunits with PAP and with RNA. The mRNA is cell-to-cell mobile.	HOMOLOG OF YEAST FIP1 [V] (FIP1[V])
AT5G58100	274.841	1.88511	0.0460181	Encodes a membrane protein involved in pollen nexine and sexine development.	(IEF)
AT5G60790	3741.44	0.95638	0.00263615	Member of GCN subfamily; essential for translation inhibition under cold stress through interacting with GCN2 to phosphorylate eukaryotic translation initiation factor 2. GCN1 regulated gens are involved in flower development, seed dormancy and seed development, response to osmotic stress, amino acid biosynthesis, photosynthesis, cell wall organization, protein transport and localization, lipid b…	ATP-BINDING CASSETTE F1 (ABCF1)
AT5G60980	2577.49	1.39927	0.0056632	Nuclear transport factor 2 (NTF2) family protein with RNA binding (RRM-RBD-RNP motifs) domain-containing protein;(source:Araport11)	(NTF2)
AT5G61370	100.352	7.89217	3.45618e-07	Pentatricopeptide repeat (PPR) superfamily protein;(source:Araport11)
AT5G61480	39.598	6.023	0.00416672	Encodes PXY, a receptor-like kinase essential for maintaining polarity during plant vascular-tissue development.	PHLOEM INTERCALATED WITH XYLEM (PXY)
AT5G61960	137.574	7.36963	0.000109702	A member of mei2-like gene family, predominantly plant-based family of genes encoding RNA binding proteins with characteristic presence of a highly conserved RNA binding motif first described in the mei2 gene of the fission yeast S. pombe. In silico analyses reveal nine mei2 -like genes in A. thaliana. They were grouped into four distinct clades, based on overall sequence similarity and subfamily…	MEI2-LIKE PROTEIN 1 (ML1)
AT5G62190	6484.29	1.09061	0.0235938	Encodes a ATP-dependent RNA unwinding protein targeted to the nucleolus and presumably involved in translation by assisting ribosome maturation. DEAD/DEAH box RNA helicase PRH75	PLANT RNA HELICASE75 (PRH75)
AT5G63040	106.981	6.17696	8.29327e-05	transmembrane protein;(source:Araport11)
AT5G63810	481.659	3.5495	0.00362141	member of Glycoside Hydrolase Family 35	BETA-GALACTOSIDASE 10 (BGAL10)
AT5G65290	44.1824	3.26645	0.0367353	LMBR1-like membrane protein;(source:Araport11)
AT5G66460	647.652	2.6369	0.0479361	Encodes a endo-beta-mannanase involved in seed germination and silique dehiscence.	ENDO-BETA-MANNASE 7 (MAN7)
AT5G66500	78.1429	6.89648	1.02708e-05	Tetratricopeptide repeat (TPR)-like superfamily protein;(source:Araport11)
AT1G25360	109.107	6.18427	8.29327e-05	DYW-type pentatricopeptide repeat protein involved in C to U editing in mitochondria and chloroplasts.	D ORGANELLAR TRANSCRIPT PROCESSING 90 (OTP90)
AT1G38065	41.2879	3.09534	0.0364396	O-fucosyltransferase family protein;(source:Araport11)
AT2G33760	38.7208	5.62001	0.00723542	Pentatricopeptide repeat (PPR) superfamily protein;(source:Araport11)
AT2G41560	466.689	4.58264	0.00112328	Encodes a calmodulin-regulated Ca(2+)-ATPase that improves salt tolerance in yeast. Localized to the vacuole. Lesion mimic phenotype when mutation in the gene is combined with a mutation in ACA11. Lesion mimic phenotype of double knockout can be suppressed by nutritional supplements that increase anion levels (e.g. 15 mM Nitrate, Chloride, or Phosphate).ACA8 and ACA10, as well as ACA4 and ACA11, …	AUTOINHIBITED CA(2+)-ATPASE, ISOFORM 4 (ACA4)
AT3G03690	28.2312	5.35092	0.00787887	Core-2/I-branching beta-1,6-N-acetylglucosaminyltransferase family protein;(source:Araport11)	UNFERTILIZED EMBRYO SAC 7 (UNE7)
AT3G04800	211.068	3.69341	0.0319345	translocase inner membrane subunit 23-3;(source:Araport11)	TRANSLOCASE INNER MEMBRANE SUBUNIT 23-3 (TIM23-3)
AT3G63300	34.6252	6.47027	0.0174536	Encodes a pleckstrin homology domain- and DUF828-containing protein. Mutants have defects in leaf vascular pattering, with vascular bundles that fail to meet distally in both the cotyledons and leaves. Necessary to the formation of the closed leaf vascular pattern characteristic of dicot leaves in response to auxin. Redundant with FKD2. FKD1 may influence PIN1 localization in an auxin dependent m…	FORKED 1 (FKD1)
AT4G25500	565.066	1.13728	0.0473515	Encodes an arginine/serine-rich splicing factor. The transcript is alternatively spliced and is differentially expressed in different tissues (flowers, roots, stems, and leaves) examined. Barta et al (2010) have proposed a nomenclature for Serine/Arginine-Rich Protein Splicing Factors (SR proteins): Plant Cell. 2010, 22:2926. RS40 binds to HYL1 and co-localizes to the nuclear dicing body. Along w…	ARGININE/SERINE-RICH SPLICING FACTOR 40 (RS40)
AT5G04820	40.0042	5.79166	0.00738251	ovate family protein 13;(source:Araport11)	OVATE FAMILY PROTEIN 13 (OFP13)
AT5G18810	33.8738	6.98512	0.000798519	encodes an SC35-like splicing factor of 28 kD localized to the nuclear specks. Barta et al (2010) have proposed a nomenclature for Serine/Arginine-Rich Protein Splicing Factors (SR proteins): Plant Cell. 2010, 22:2926.	SC35-LIKE SPLICING FACTOR 28 (SCL28)
AT2G40460	53.1371	5.45659	0.00374777	Major facilitator superfamily protein;(source:Araport11)

## Sheet: dry-primed DOWNREGULATED
gene	baseMean	log2FoldChange	padj	Gene.Model.Name	Gene.Model.Type
AT1G10630	146.886	-4.92522	0.0161962	A member of ARF GTPase family. A thaliana has 21 members of this family, known to be essential for vesicle coating and uncoating and functions in GTP-binding. Gene encoding ADP-ribosylation factor and similar to other ARFs and ARF-like proteins. The gene is shown to play a role in cell division, cell expansion and cellulose production using antisense construct.	ADP-RIBOSYLATION FACTOR A1F (ARFA1F)
AT1G34640	89.2107	-4.95702	0.00351169	peptidase;(source:Araport11)
AT1G47240	317.418	-0.926383	0.024646	Encodes a member of the NRAMP2 gene family of metal ion transporters that is required for root growth at low Mn conditions. NRAMP2 is mainly localized to TGN and has influx transport activity of Mn in yeast. Mutation of NRAMP2 impaired root growth, although there was greater Mn retention in the roots under Mn-deficient conditions.	NRAMP METAL ION TRANSPORTER 2 (NRAMP2)
AT1G51100	90.4734	-5.16405	0.00308782	Chloroplast NADH dehydrogenase assembly protein. Mutants are defective in the accumulation of subcomplex A.	CHLORORESPIRATORY REDUCTION 41 (CRR41)
AT1G51650	2558.6	-0.864872	0.0380638	ATP synthase epsilon chain;(source:Araport11)
AT1G53070	197.667	-5.77213	0.00531373	Legume lectin family protein;(source:Araport11)
AT1G55675	536.74	-1.05202	0.0294607	transmembrane protein;(source:Araport11)
AT1G55730	164.793	-1.09822	0.0421109	member of Low affinity calcium antiporter CAX2 family	CATION EXCHANGER 5 (CAX5)
AT1G56045	2221.19	-1.01661	0.0464809	Ribosomal protein L41 family;(source:Araport11)
AT1G73220	524.606	-4.79823	0.0229428	Encodes Organic Cation Transporter 1 (OCT1), likely to be involved in polyamine transport.	ORGANIC CATION/CARNITINE TRANSPORTER1 (OCT1)
AT1G77630	215.377	-4.19326	0.025305	Encodes a lysin-motif protein mediating bacterial peptidoglycan sensing and immunity to bacterial infection. Induction of chitin-responsive genes by chitin treatment is not blocked in the mutant. It contains a C-terminal GPI anchor signal and is an ortholog of OsLYP4 and OsLYP6.	LYSIN-MOTIF (LYSM) DOMAIN PROTEIN 3 (LYM3)
AT2G02050	1024.76	-0.935859	0.0207293	NADH-ubiquinone oxidoreductase B18 subunit;(source:Araport11)
AT2G02100	1346.85	-0.885284	0.0395739	Predicted to encode a PR (pathogenesis-related) protein. Belongs to the plant defensin (PDF) family with the following members: At1g75830/PDF1.1, At5g44420/PDF1.2a, At2g26020/PDF1.2b, At5g44430/PDF1.2c, At2g26010/PDF1.3, At1g19610/PDF1.4, At1g55010/PDF1.5, At2g02120/PDF2.1, At2g02100/PDF2.2, At2g02130/PDF2.3, At1g61070/PDF2.4, At5g63660/PDF2.5, At2g02140/PDF2.6, At5g38330/PDF3.1 and At4g30070/PDF…	LOW-MOLECULAR-WEIGHT CYSTEINE-RICH 69 (LCR69)
AT2G04410	983.038	-1.36141	7.98962e-05	RPM1-interacting protein 4 (RIN4) family protein;(source:Araport11)
AT2G16460	150.393	-3.61151	0.0369738	coiled-coil 90B-like protein (DUF1640);(source:Araport11)
AT2G16570	1560.62	-0.774251	0.0406793	Amidophosphoribosyltransferase (ATase: EC 2.4.2.14) is a key enzyme in the pathway of purine nucleotide biosynthesis	GLN PHOSPHORIBOSYL PYROPHOSPHATE AMIDOTRANSFERASE 1 (ASE1)
AT2G32720	279.233	-6.58822	8.29327e-05	Participates with ELO2 in VLCFA synthesis.	CYTOCHROME B5 ISOFORM B (CB5-B)
AT2G35620	66.2128	-3.80189	0.0400607	Encodes a plasma membrane localized leucine-rich repeat receptor kinase that is involved in cell wall elongation. Loss of function mutations of FEI1 and FEI2 exhibit defects in root and hypocotyl cell elongation. Double mutants are defective in cell wall biosynthesis and have thick hypocotyls, and short, thick roots.Mucilage is easily detached from fei2 mutants seeds, and forms a capsule that is …	FEI 2 (FEI2)
AT2G35780	580.051	-1.09263	0.0225932	serine carboxypeptidase-like 26;(source:Araport11)	SERINE CARBOXYPEPTIDASE-LIKE 26 (scpl26)
AT2G38900	599.168	-5.73552	0.00187421	Predicted to encode a PR (pathogenesis-related) peptide that belongs to the PR-6 proteinase inhibitor family. Six putative PR-6-type protein encoding genes are found in Arabidopsis: At2g38900, At2g38870, At5g43570, At5g43580, At3g50020 and At3g46860.
AT2G42975	289.527	-5.02177	4.24416e-07	myosin-G heavy chain-like protein;(source:Araport11)
AT2G45860	1491.2	-1.35909	0.00166986	hypothetical protein;(source:Araport11)
AT3G09035	69.4869	-4.07519	0.0424565	Concanavalin A-like lectin family protein;(source:Araport11)
AT3G14310	1068.75	-5.69774	0.00101957	encodes a pectin methylesterase, targeted by a cellulose binding protein (CBP) from the parasitic nematode Heterodera schachtii during parasitism.	PECTIN METHYLESTERASE 3 (PME3)
AT3G21140	611.064	-0.809839	0.0486561	Pyridoxamine 5-phosphate oxidase family protein;(source:Araport11)	ONEIRIC1 (ONE1)
AT3G53480	263.039	-6.44773	0.0168631	Negative regulator of auxin polar transport inhibitors. ABCG37 regulates auxin distribution and homeostasis in roots by excluding IBA from the root apex, but does not act directly in basipetal transport. ABCG37 and ABCG36 act redundantly at outermost root plasma membranes and, transport IBA out of the cells. Also involved in root transmembrane secretion of fluorescent phenolics involved in Fe upt…	ATP-BINDING CASSETTE G37 (ABCG37)
AT3G53560	569.33	-1.04	0.0117313	Tetratricopeptide repeat (TPR)-like superfamily protein;(source:Araport11)
AT3G57070	89.498	-1.58235	0.0415241	Glutaredoxin family protein;(source:Araport11)
AT3G59540	3371.68	-1.00604	0.00363096	Ribosomal L38e protein family;(source:Araport11)
AT3G60210	420.008	-1.15273	0.0167314	GroES-like family protein;(source:Araport11)	(GROES)
AT3G60590	205.898	-0.832706	0.0486561	cytochrome P450 family protein;(source:Araport11)
AT3G61040	1170.02	-5.7769	0.00585939	encodes a protein with cytochrome P450 domain	CYTOCHROME P450, FAMILY 76, SUBFAMILY C, POLYPEPTIDE 7 (CYP76C7)
AT3G62790	372.47	-0.941787	0.00925121	NADH-ubiquinone oxidoreductase-like protein;(source:Araport11)
AT3G62830	469.463	-1.04597	0.0071553	Encodes a Golgi localized isoform of UDP-glucuronic acid decarboxylase. This enzyme produces UDP-xylose, which is a substrate for many cell wall carbohydrates including hemicellulose and pectin. UDP-xylose is also known to feedback regulate several cell wall biosynthetic enzymes.	(AUD1)
AT4G13520	1538.36	-0.963689	0.00351169	Encodes a small acid protein (SMAP1) that mediates responses Arabidopsis root to the synthetic auxin 2,4-Dichlorophenoxyacetic acid. The mRNA is cell-to-cell mobile.	SMALL ACIDIC PROTEIN 1 (SMAP1)
AT4G14320	3598.5	-0.936176	0.00226274	Zinc-binding ribosomal protein family protein;(source:Araport11)	RPL36A B (RPL36AB)
AT4G15560	83.0255	-6.03309	0.00927912	Encodes a protein with 1-deoxyxylulose 5-phosphate synthase activity involved in the MEP pathway. It is essential for chloroplast development in Arabidopsis	CLOROPLASTOS ALTERADOS 1 (CLA1)
AT4G19640	631.76	-0.855535	0.0241237	Encodes Ara7.	(ARA7)
AT4G31990	670.38	-0.815849	0.0384675	Encodes a plastid-localized aspartate aminotransferase. Does not display any PAT (glutamate/aspartate-prephenate aminotransferase) activity even in the presence of a high concentration of prephenate.	ASPARTATE AMINOTRANSFERASE 5 (ASP5)
AT4G34050	105.664	-3.52221	0.0418798	Methyltransferase in the lignin biosynthetic pathway.	CAFFEOYL COENZYME A O-METHYLTRANSFERASE 1 (CCoAOMT1)
AT4G34720	528.593	-0.851159	0.0487608	vacuolar H+-pumping ATPase 16 kDa proteolipid (ava-p1)	(AVA-P1)
AT4G37370	458.103	-4.99229	0.0149777	member of CYP81D	CYTOCHROME P450, FAMILY 81, SUBFAMILY D, POLYPEPTIDE 8 (CYP81D8)
AT4G39390	70.3522	-5.1053	0.0235938	Encodes a golgi localized nucleotide sugar transporter.	NUCLEOTIDE SUGAR TRANSPORTER-KT 1 (NST-K1)
AT5G05110	671.932	-0.84834	0.0451144	Cystatin/monellin family protein;(source:Araport11)
AT5G09590	3733.84	-0.996135	0.00388591	heat shock protein 70 (Hsc70-5); nuclear	MITOCHONDRIAL HSO70 2 (MTHSC70-2)
AT5G11640	119.391	-5.201	0.00249401	Thioredoxin superfamily protein;(source:Araport11)
AT5G13890	316.601	-1.62238	0.00628018	plant viral-response family protein (DUF716);(source:Araport11)
AT5G23310	903.392	-0.770477	0.0451144	Fe superoxide dismutase	FE SUPEROXIDE DISMUTASE 3 (FSD3)
AT5G23860	136.137	-5.36929	0.0117313	beta-tubulin, preferentially expressed in endodermal and phloem cells of primary roots and in the vascular tissues of leaves, stems, and flowers. The mRNA is cell-to-cell mobile.	TUBULIN BETA 8 (TUB8)
AT5G36120	36.6405	-4.60771	0.0350191	One of four Arabidopsis homologs of bacterial ymlg proteins.	COFACTOR ASSEMBLY, COMPLEX C (B6F) (CCB3)
AT5G47630	149.55	-5.11636	0.000609796	Encodes a member of the mitochondrial acyl carrier protein (ACP) family. Its role is currently obscure as it is weakly expressed and has not yet been identified by mitochondrial proteome analysis.	MITOCHONDRIAL ACYL CARRIER PROTEIN 3 (mtACP3)
AT5G54165	271.339	-5.56857	0.00637006	Avr9/Cf-9 rapidly elicited protein;(source:Araport11)
AT5G62300	3437.97	-0.736708	0.0271218	Ribosomal protein S10p/S20e family protein;(source:Araport11)
AT5G64490	62.2289	-6.32372	0.015326	ARM repeat superfamily protein;(source:Araport11)	PUMILIO HOMOLOG 26 (APUM26)
AT1G53690	35.0981	-4.17248	0.0475425	Protein of unknown function that is homologous to At5g41010, which encodes a non-catalytic subunit common to nuclear DNA-dependent RNA polymerases II, IV and V; homologous to budding yeast RPB12.
AT4G11340	675.376	-6.88218	8.41326e-06	Disease resistance protein (TIR-NBS-LRR class) family;(source:Araport11)
AT4G39360	48.5486	-5.06274	0.0350191	hypothetical protein;(source:Araport11)
AT5G09730	74.896	-4.60994	0.0284063	Encodes a protein similar to a beta-xylosidase located in the extracellular matrix. It is able to degrade terminal arabinosyl residues and likely participates in the in-vivo hydrolysis of arabinan. This is a member of glycosyl hydrolase family 3 and has six other closely related members.	BETA-XYLOSIDASE 3 (BXL3)
AT5G45370	31.545	-4.18747	0.0475425	nodulin MtN21-like transporter family protein	USUALLY MULTIPLE ACIDS MOVE IN AND OUT TRANSPORTERS 1 (UMAMIT1)

## Sheet: RNC transcripts LFC>5
gene	dry	dry	dry	primed	primed	primed
AT2G40220	14.6495	108.029	0	3109.73	4858.55	2815.52
AT5G25460	58.598	233.696	48.7877	7931.49	5301.18	8770.43
AT1G29980	29.299	123.462	64.3111	3109.73	1127.96	2925.39
AT5G11420	39.0653	81.5731	184.063	5888.47	3753.47	4989.89
AT4G32460	22.7881	79.3685	115.316	230.903	388.773	377.972
AT5G25190	50.4594	0	0	4090.41	3908.38	4782.45
AT1G01020	42.3208	156.532	17.741	86.04	168.198	86.909
AT1G01040	0	0	0	34.2404	121.722	119.705
AT1G01050	304.384	235.901	281.638	516.24	655.824	614.102
AT1G01060	0	0	0	0	6.63938	0
AT1G01080	73.2475	0	39.9172	316.943	430.822	467.341
AT1G01090	122.079	421.094	248.374	1029.85	1319.76	1046.19
AT1G01100	7769.12	6547.9	8560.02	30953.3	20900	32957.4
AT1G01110	0	0	0	318.699	266.313	273.845
AT1G01140	0	0	0	50.0437	317.953	246.789
AT1G01520	747.125	205.035	518.924	18.4371	22.869	40.9948
AT1G01920	107.43	92.5965	35.482	97.4535	318.69	187.756
AT1G01180	266.947	357.158	90.9225	0	1.47542	37.7152
AT1G01210	87.897	138.895	117.534	481.122	501.642	558.349
AT1G01220	0	0	6.65287	24.5829	196.231	31.156
AT1G01230	1849.09	1366.9	1818.45	463.563	219.1	854.332
AT1G01240	2936.41	1375.72	2304.11	181.738	67.1315	22.9571
AT1G01250	265.319	443.141	361.473	244.073	8.1148	151.681
AT1G01260	203.465	0	197.368	330.113	255.985	225.471
AT1G01290	99.2911	0	73.1816	383.668	527.462	514.075
AT1G01300	364.61	595.263	257.244	5604.89	2628.46	3968.3
AT1G01320	260.436	249.129	124.187	1339.77	4857.08	2182.56
AT1G02050	29.299	231.491	31.0467	42.1421	67.1315	25.4168
AT1G02150	872.459	795.889	558.841	909.566	1040.91	703.471
AT1G01360	343.449	337.316	223.98	0	25.8198	9.83875
AT1G01430	24.4158	147.714	0	122.036	66.3938	110.686
AT1G01440	43.9485	0	48.7877	70.2368	87.0497	51.6534
AT1G02910	96.0356	275.585	150.798	111.501	207.296	135.283
AT1G01480	909.897	1501.39	663.069	56.1894	3.68855	75.4304
AT1G01490	268.574	169.76	115.316	1173.83	1479.84	980.596
AT1G01500	1878.39	2072.4	1669.87	1167.69	480.986	1471.71
AT1G01510	104.174	0	66.5287	431.956	694.922	691.992
AT1G03340	91.1525	156.532	62.0934	88.6739	163.034	124.624
AT1G01540	133.473	0	0	12.2914	123.935	53.2932
AT1G01550	2990.13	2392.08	4559.43	791.041	514.183	937.961
AT1G01580	60.2257	0	0	24.5829	11.8033	4.91938
AT1G01600	89.5247	262.357	57.6582	0	8.1148	43.4545
AT1G01610	0	0	0	0	62.7053	50.8336
AT1G01620	19.5327	0	0	230.025	276.641	201.694
AT1G01630	39.0653	0	0	5.26776	67.8693	32.7958
AT1G01640	89.5247	0	108.664	51.7996	19.9182	18.8576
AT1G01650	883.853	1082.5	709.639	316.065	74.5086	168.899
AT1G01710	740.614	313.064	490.095	148.375	227.214	148.401
AT1G03530	96.0356	196.216	106.446	1850.74	3484.2	2173.54
AT1G03650	71.6198	121.257	42.1348	54.4335	184.427	87.7289
AT1G01725	1740.04	1139.82	2457.13	287.971	127.624	407.488
AT1G04170	2192.54	1331.63	2390.6	5496.9	7643.41	6725.61
AT1G01740	0	0	0	6.14572	47.2134	59.8524
AT1G01770	29.299	0	42.1348	66.7249	113.607	56.5728
AT1G01780	0	0	0	0	14.7542	29.5163
AT1G01800	958.729	1250.05	1629.95	696.222	509.757	573.107
AT1G04510	444.368	579.831	423.566	1029.85	2372.47	1293.8
AT1G04870	323.917	189.602	303.814	1694.46	2449.19	2330.14
AT1G01830	60.2257	123.462	0	37.7523	60.4922	54.1131
AT1G01860	0	0	0	87.7959	197.706	143.482
AT1G01910	455.762	557.784	381.431	372.255	652.135	654.277
AT1G05680	7271.04	5862.24	7759.46	340.648	216.887	392.73
AT1G06290	5911.89	5121.47	5912.18	1989.46	2856.41	2349.82
AT1G01940	711.315	436.527	348.167	208.954	312.051	319.759
AT1G01950	138.356	0	0	364.353	651.397	405.029
AT1G01960	483.434	383.614	317.12	465.319	1300.58	751.025
AT1G06440	30.9267	0	0	111.501	165.247	105.767
AT1G06720	0	121.257	0	219.49	1096.24	313.2
AT1G02000	26.0436	220.468	0	0	11.0656	0
AT1G02010	0	0	0	29.8506	40.574	22.9571
AT1G02020	353.216	66.1404	399.172	120.28	90.7382	127.904
AT1G06950	1360.78	652.585	1235.22	1219.49	1109.51	1311.01
AT1G02060	37.4376	0	0	111.501	59.7545	36.8953
AT1G07360	1692.83	1955.55	1920.46	1635.64	1708.53	2413.77
AT1G07615	71.6198	22.0468	117.534	195.785	225.001	294.343
AT1G02100	286.479	238.105	263.897	257.242	483.2	242.689
AT1G02110	21.1604	145.509	357.037	246.707	385.084	173.818
AT1G07830	460.645	211.649	117.534	1136.96	931.727	1207.71
AT1G02130	888.737	1036.2	1481.37	1302.89	770.169	807.598
AT1G08125	249.042	315.269	190.716	240.561	512.708	217.272
AT1G02145	71.6198	0	144.145	185.249	109.919	83.6294
AT1G09100	519.244	493.848	252.809	1589.11	2103.95	1795.57
AT1G02160	1250.09	1624.85	929.184	304.652	272.215	361.574
AT1G02170	291.362	0	370.343	93.9417	161.558	123.804
AT1G02180	4.88317	0	0	39.5082	22.1313	45.9142
AT1G02260	69.9921	0	77.6168	93.9417	47.2134	87.7289
AT1G02270	123.707	187.398	90.9225	86.918	45.0003	56.5728
AT1G02280	449.251	513.69	428.001	1419.66	1427.47	1238.86
AT1G02290	60.2257	0	24.3939	233.537	110.656	126.264
AT1G02305	848.043	152.123	581.017	568.04	237.542	427.986
AT1G02310	141.612	114.643	75.3992	0	0	0
AT1G09300	73.2475	0	24.3939	210.71	193.28	185.296
AT1G09900	63.4812	156.532	39.9172	358.207	397.625	283.684
AT1G10000	0	0	0	430.2	329.756	234.49
AT1G02475	133.473	0	110.881	103.599	87.7874	267.286
AT1G02500	65.1089	59.5263	59.8758	247.585	469.921	190.216
AT1G02560	1451.93	1250.05	1700.92	1197.54	1691.57	975.676
AT1G10490	74.8752	0	0	825.282	2236	978.956
AT1G02640	22.7881	108.029	0	556.626	1091.07	648.538
AT1G02660	138.356	233.696	141.928	0	8.1148	51.6534
AT1G02680	1207.77	1219.19	1388.23	404.739	386.56	537.852
AT1G02690	353.216	0	137.493	863.912	696.398	1215.91
AT1G02700	35901	40755.7	45640.9	4423.16	744.349	5376.06
AT1G02720	0	0	0	135.206	39.8363	0
AT1G10580	896.875	396.842	687.463	789.286	1349.27	806.778
AT1G02750	595.746	343.93	527.794	398.594	204.345	583.766
AT1G02770	685.271	262.357	898.137	192.273	116.558	132.003
AT1G02780	8804.35	10194.4	7566.53	63818	50227.7	53258
AT1G02810	8.13861	0	0	175.592	78.9349	98.3875
AT1G02816	1600.05	1075.88	2184.36	665.493	65.6561	476.36
AT1G02840	555.053	1519.02	654.199	2469.7	3698.14	2490.84
AT1G02850	1936.99	1294.15	1594.47	1281.82	474.347	1146.21
AT1G02860	167.655	130.076	221.762	177.348	275.903	213.993
AT1G02870	1645.63	1360.29	1636.61	2173.83	1878.95	1768.52
AT1G11290	21.1604	0	0	88.6739	93.6891	45.0943
AT1G11430	2645.05	2775.69	3486.1	2656.71	3419.28	3461.6
AT1G12020	45.5762	79.3685	95.3578	841.085	556.971	850.232
AT1G02920	963.612	1757.13	1246.3	129.06	115.82	121.345
AT1G02930	2127.43	2634.59	1780.75	385.424	321.641	784.64
AT1G02960	0	127.871	82.052	32.4845	72.2955	95.9278
AT1G02990	117.196	92.5965	59.8758	194.029	245.657	286.964
AT1G03000	53.7148	0	77.6168	172.08	511.97	179.557
AT1G03030	2317.88	2542	3166.77	633.009	283.28	301.722
AT1G12270	953.845	425.503	1020.11	5556.61	10873.1	5598.25
AT1G03060	0	0	0	29.8506	62.7053	0
AT1G03080	22.7881	0	0	255.486	832.874	163.159
AT1G03090	781.307	482.825	785.038	45.6539	98.853	113.146
AT1G12320	483.434	551.17	669.722	53.5555	42.7871	102.487
AT1G03110	26.0436	132.281	104.228	1149.25	1929.85	1457.78
AT1G03120	2885.95	10174.6	4696.93	754.167	130.575	402.569
AT1G03130	1051.51	1496.98	955.795	51.7996	61.9676	37.7152
AT1G03140	945.707	1075.88	838.261	1067.6	1285.83	864.17
AT1G03150	260.436	445.345	368.125	597.012	812.956	695.272
AT1G03160	43.9485	185.193	148.581	84.2841	275.166	259.907
AT1G12650	493.2	754	543.318	1647.05	2008.78	1347.09
AT1G13410	60.2257	0	0	53.5555	107.706	118.065
AT1G03210	180.677	266.766	334.861	46.5319	62.7053	73.7906
AT1G03220	2342.29	5150.13	2798.64	2453.9	705.25	2475.27
AT1G03230	989.655	2176.02	1796.27	2780.5	807.792	2729.43
AT1G03250	239.275	202.831	416.913	599.646	633.692	864.17
AT1G03260	29.299	94.8012	79.8344	16.6812	54.5905	38.5351
AT1G03270	310.895	295.427	290.509	107.989	49.4265	60.6723
AT1G03280	109.057	244.719	197.368	141.351	343.035	130.363
AT1G03310	0	0	33.2643	228.269	170.411	207.434
AT1G03330	1149.17	1302.97	1638.82	675.151	473.609	569.008
AT1G14205	60.2257	35.2749	57.6582	43.02	38.3609	83.6294
AT1G15390	229.509	401.252	217.327	567.162	641.069	747.745
AT1G03360	117.196	105.825	31.0467	744.51	1026.89	665.756
AT1G15420	377.632	987.696	243.939	3308.15	3114.61	2411.31
AT1G03370	0	163.146	0	77.2604	39.8363	45.0943
AT1G15440	177.422	268.971	26.6115	1869.18	3067.4	2230.12
AT1G03430	579.469	189.602	649.763	29.8506	55.3282	146.761
AT1G03440	84.6416	432.117	117.534	21.949	13.2788	0
AT1G15480	16.2772	207.24	28.8291	152.765	216.149	140.202
AT1G03475	989.655	1159.66	1051.15	1823.52	2536.98	2136.65
AT1G03510	47.204	0	0	105.355	130.575	40.1749
AT1G03520	37.4376	0	0	83.4061	52.3774	22.9571
AT1G15510	40.6931	33.0702	0	143.985	266.313	216.453
AT1G03560	30.9267	0	0	22.8269	90.7382	12.2984
AT1G03590	130.218	251.333	283.856	68.4808	137.214	59.0325
AT1G03600	4106.74	4332.2	6976.64	2205.43	1653.94	2217
AT1G03610	953.845	1358.08	1128.77	110.623	35.41	113.966
AT1G03630	0	0	0	57.0674	409.429	87.7289
AT1G15870	56.9703	0	4.43525	265.144	295.821	180.377
AT1G03680	3053.61	2023.9	3195.59	1710.27	1336.73	2271.11
AT1G03687	24.4158	134.485	0	129.06	231.641	186.936
AT1G03730	50.4594	169.76	0	308.164	123.197	305.821
AT1G03740	83.0139	0	0	83.4061	59.7545	66.4116
AT1G03750	19.5327	134.485	117.534	11.4135	55.3282	18.8576
AT1G16280	161.145	0	84.2697	644.422	1115.42	575.567
AT1G17530	934.313	3809.69	1443.67	1165.05	862.382	938.781
AT1G17880	5628.66	5240.52	6167.21	25026.2	13532.5	21566.5
AT1G03830	3.25545	0	0	93.9417	410.904	116.425
AT1G03860	509.477	363.772	197.368	1036.87	1472.47	608.363
AT1G03880	66220.6	114917	86434.1	8589.08	1122.06	8631.04
AT1G03890	1707.48	4894.39	1982.55	100.087	0	27.8765
AT1G03900	411.814	458.573	796.127	378.401	586.479	682.973
AT1G18850	410.186	482.825	583.235	3226.5	3357.32	4194.59
AT1G18900	139.984	94.8012	53.2229	230.025	207.296	268.926
AT1G03930	83.0139	125.667	62.0934	274.801	177.05	109.866
AT1G03940	0	0	0	302.896	275.903	209.073
AT1G03950	315.778	182.988	381.431	238.805	203.608	110.686
AT1G03960	16.2772	99.2106	82.052	41.2641	115.083	109.866
AT1G20100	1315.2	1644.69	1199.73	1094.82	978.94	916.644
AT1G03990	703.176	586.445	494.53	22.8269	26.5575	34.4356
AT1G04000	1308.69	943.603	1328.36	228.269	85.5743	102.487
AT1G04010	0	0	0	25.4608	7.37709	27.8765
AT1G04020	0	0	0	12.2914	92.9514	0
AT1G04030	22.7881	0	42.1348	79.8943	25.8198	20.4974
AT1G04050	45.5762	0	130.84	47.4098	76.7218	64.7718
AT1G04070	825.255	1278.71	853.785	2122.03	1057.14	1234.76
AT1G04080	667.366	385.819	266.115	3882.34	7875.05	4650.45
AT1G04100	148.123	0	46.5701	23.7049	43.5248	51.6534
AT1G04120	170.911	423.298	90.9225	269.534	106.23	163.159
AT1G04130	196.954	469.597	286.073	452.149	698.611	685.433
AT1G04140	319.034	103.62	190.716	422.298	1330.09	427.986
AT1G20580	587.608	1878.39	714.074	2221.24	1683.45	1192.95
AT1G04190	574.586	286.608	314.902	1165.93	1639.19	1320.03
AT1G04200	205.093	0	51.0053	44.7759	117.296	21.3173
AT1G04210	100.919	94.8012	59.8758	476.732	1012.87	541.131
AT1G20620	41760.8	43714.4	41243.3	6330.09	2627.72	5900.79
AT1G04260	481.806	515.895	811.65	617.205	249.346	319.759
AT1G04270	3079.65	2158.38	2729.89	19475.8	14769.7	17995.1
AT1G04280	27.6713	0	0	125.548	73.7709	40.1749
AT1G04290	16.2772	0	0	100.965	39.0986	271.386
AT1G21000	36495.2	18671.4	33157.9	4531.15	2364.36	5865.54
AT1G04310	37.4376	0	0	89.5519	25.8198	49.1938
AT1G04340	0	0	66.5287	409.129	237.542	272.205
AT1G04350	179.049	242.515	272.768	52.6776	23.6067	81.9896
AT1G04360	81.3861	61.731	97.5754	15.8033	7.37709	29.5163
AT1G21460	3371.01	2235.55	3284.3	1781.38	545.905	2112.05
AT1G04400	1297.29	679.041	1084.42	449.515	379.92	401.749
AT1G04410	5220.11	3831.73	6125.07	27887.5	27663.4	30300.1
AT1G04420	21.1604	0	0	100.087	330.494	116.425
AT1G04430	0	0	0	25.4608	62.7053	36.0754
AT1G04440	673.877	288.813	680.81	366.109	380.658	555.889
AT1G04480	1173.59	939.193	1126.55	6916.56	6614.3	7263.46
AT1G21600	323.917	542.351	146.363	264.266	782.71	351.735
AT1G04520	0	0	0	55.3114	162.296	59.0325
AT1G21650	328.8	242.515	204.021	185.249	170.411	192.676
AT1G04550	19.5327	0	44.3525	606.67	795.251	597.704
AT1G04555	227.881	449.755	381.431	53.5555	21.3936	36.8953
AT1G04560	256428	376290	364664	15897.2	1084.43	13497.9
AT1G04570	0	0	46.5701	43.02	5.90167	50.0137
AT1G22370	2426.93	1166.28	3552.63	20.1931	51.6397	60.6723
AT1G04620	201.838	0	144.145	241.439	225.739	261.547
AT1G04630	478.55	350.544	281.638	728.706	666.889	663.296
AT1G04635	84.6416	127.871	215.109	699.734	293.608	987.975
AT1G04640	14.6495	238.105	281.638	121.158	184.427	122.984
AT1G04660	765.03	1741.7	392.519	553.114	146.066	325.499
AT1G04690	1429.14	917.147	1485.81	856.888	1310.91	1015.03
AT1G04710	224.626	112.439	352.602	438.102	809.267	623.941
AT1G04750	1424.26	981.082	1272.92	697.978	1084.43	701.011
AT1G04770	185.56	176.374	57.6582	971.901	882.3	1210.99
AT1G04780	48.8317	310.86	53.2229	221.246	387.297	127.904
AT1G23180	527.382	220.468	452.395	277.435	402.052	281.224
AT1G04810	345.077	308.655	314.902	949.074	1045.33	910.904
AT1G04820	0	0	2.21762	210.71	1626.65	400.109
AT1G04830	906.641	1073.68	1130.99	281.825	230.903	124.624
AT1G04850	385.77	132.281	263.897	1287.09	2306.82	872.369
AT1G04860	161.145	134.485	0	575.063	616.725	789.56
AT1G23280	472.04	63.9357	330.426	755.045	1466.57	799.399
AT1G04900	45.5762	0	0	30.7286	198.444	102.487
AT1G04910	185.56	83.7778	28.8291	115.013	98.1153	90.1886
AT1G04920	415.069	83.7778	538.882	69.3588	195.493	209.073
AT1G04930	260.436	412.275	190.716	210.71	308.362	187.756
AT1G04940	73.2475	0	33.2643	84.2841	64.1807	126.264
AT1G24180	865.948	1713.04	811.65	570.674	657.299	589.505
AT1G04950	449.251	110.234	281.638	260.754	325.33	216.453
AT1G04960	195.327	240.31	328.208	115.013	175.575	130.363
AT1G04980	27.6713	0	0	145.741	67.8693	28.6964
AT1G27060	0	63.9357	0	71.9927	64.9184	91.0084
AT1G04990	42.3208	94.8012	139.71	82.5282	0	0
AT1G05000	48.8317	0	0	43.02	112.132	41.8147
AT1G05030	234.392	0	186.28	129.06	20.6559	13.1183
AT1G05055	164.4	246.924	206.239	531.165	722.955	883.028
AT1G05060	1326.59	1108.95	1736.4	148.375	119.509	68.0514
AT1G05070	144.867	213.854	354.82	78.1384	110.656	54.933
AT1G05120	465.529	0	179.627	164.178	331.231	127.084
AT1G05140	584.352	396.842	133.057	365.231	250.821	571.467
AT1G05150	397.164	588.649	505.618	1159.78	1009.19	846.133
AT1G05160	55.3426	68.3451	0	165.056	252.297	177.917
AT1G05170	43.9485	216.059	339.296	24.5829	50.1642	21.3173
AT1G05180	398.792	268.971	219.545	628.619	1696.73	832.194
AT1G05190	284.851	222.673	192.933	665.493	1555.83	681.334
AT1G05205	94.4079	0	381.431	881.471	632.217	604.263
AT1G05230	76.503	52.9123	0	0	56.0659	0
AT1G05270	384.143	286.608	419.131	613.694	1036.48	683.793
AT1G05320	0	0	0	47.4098	225.739	84.4493
AT1G05340	10116.3	12229.4	14700.6	181.738	36.1478	91.8283
AT1G05350	48.8317	0	28.8291	54.4335	291.395	145.122
AT1G05360	42.3208	0	0	63.2131	93.6891	28.6964
AT1G27470	157.889	293.222	70.9639	805.967	1507.14	907.625
AT1G05385	110.685	116.848	153.016	21.071	77.4595	149.221
AT1G28330	13412.4	13219.3	16532.4	1574.18	357.789	1715.22
AT1G05410	255.552	310.86	161.886	140.474	268.526	168.899
AT1G05430	206.721	178.579	328.208	367.865	366.642	216.453
AT1G05460	66.7366	0	13.3057	132.572	185.903	42.6346
AT1G05500	633.184	736.363	538.882	467.074	151.23	401.749
AT1G05510	226011	282816	327623	2532.91	89.2628	1896.42
AT1G05520	323.917	264.562	350.384	279.191	666.152	458.322
AT1G05570	0	0	0	0	101.066	31.9759
AT1G05590	0	0	24.3939	43.898	16.2296	22.1372
AT1G05600	11.3941	0	62.0934	95.6976	66.3938	86.0891
AT1G05620	87.897	116.848	0	64.091	152.706	19.6775
AT1G29320	392.281	277.79	226.197	682.174	978.94	427.166
AT1G30680	439.485	388.024	243.939	317.821	432.298	318.94
AT1G30880	5024.78	5968.07	6074.07	5409.11	3049.69	4536.48
AT1G05710	299.501	498.258	219.545	37.7523	43.5248	100.027
AT1G05720	734.103	348.339	545.535	204.565	137.214	245.969
AT1G31660	413.442	518.1	88.7049	2133.44	4276.5	2516.26
AT1G05750	53.7148	121.257	144.145	216.856	166.722	333.698
AT1G05780	123.707	742.977	37.6996	73.7486	98.853	149.221
AT1G05785	493.2	462.983	691.898	116.769	39.0986	193.495
AT1G05790	133.473	0	31.0467	0	88.5251	66.4116
AT1G05810	65.1089	0	55.4406	113.257	60.4922	95.9278
AT1G05830	0	0	0	11.4135	177.05	73.7906
AT1G05840	196.954	421.094	104.228	50.9216	68.607	31.156
AT1G05850	188.816	723.135	454.613	244.073	216.887	213.993
AT1G33110	174.166	0	195.151	404.739	218.362	329.598
AT1G05870	9.76634	0	0	153.643	141.64	25.4168
AT1G05890	377.632	399.047	416.913	407.373	493.528	306.641
AT1G05900	56.9703	0	82.052	53.5555	92.9514	82.8095
AT1G05910	157.889	48.5029	0	182.616	444.839	227.931
AT1G05940	245.786	246.924	28.8291	154.521	106.23	191.036
AT1G05960	52.0871	99.2106	186.28	71.1147	276.641	93.4681
AT1G05970	42.3208	99.2106	110.881	54.4335	112.132	150.041
AT1G06010	485.061	429.913	583.235	325.723	166.722	210.713
AT1G06040	296.246	328.497	157.451	181.738	154.919	78.71
AT1G06060	384.143	451.959	720.727	153.643	144.591	138.562
AT1G33410	48.8317	92.5965	46.5701	168.568	427.134	243.509
AT1G06080	0	0	0	95.6976	196.231	59.0325
AT1G06110	3053.61	5280.21	2485.96	942.05	570.249	714.129
AT1G33790	1593.54	1413.2	767.298	20542.5	26331.8	22367.6
AT1G06143	48.8317	0	0	42.1421	90.0005	27.8765
AT1G06150	42.3208	262.357	15.5234	0	144.591	17.2178
AT1G06190	817.117	1300.76	709.639	1148.37	1515.25	1229.84
AT1G06200	1352.64	2202.47	875.961	1130.81	807.792	675.594
AT1G06210	1914.2	914.942	1592.25	740.998	717.791	442.744
AT1G06220	1124.76	513.69	516.706	1513.6	2059.68	1915.28
AT1G34160	22.7881	187.398	24.3939	30.7286	135.738	44.2744
AT1G06240	0	0	0	43.02	34.6723	17.2178
AT1G36320	551.798	544.556	882.614	622.473	1035.74	608.363
AT1G42440	618.535	282.199	172.975	1345.91	2767.89	1927.58
AT1G06380	418.325	61.731	288.291	772.604	594.594	637.879
AT1G06390	128.59	103.62	323.773	215.978	630.741	182.837
AT1G43670	7266.15	7293.08	8939.24	12028	10678.3	14762.2
AT1G06410	86.2693	119.053	130.84	374.889	319.428	310.741
AT1G06430	558.309	326.293	370.343	182.616	125.411	108.226
AT1G45110	79.7584	99.2106	44.3525	62.3351	92.9514	80.3498
AT1G45230	572.958	421.094	891.484	351.184	340.822	310.741
AT1G06460	198.582	61.731	113.099	192.273	102.542	74.6105
AT1G06470	35.8099	0	0	122.036	157.87	99.2074
AT1G06510	105.802	0	130.84	109.745	119.509	65.5917
AT1G06515	40.6931	0	77.6168	90.4298	125.411	101.667
AT1G06520	37.4376	0	0	106.233	33.1969	115.605
AT1G06550	0	0	66.5287	22.8269	65.6561	27.0566
AT1G06560	0	0	0	170.324	289.182	150.041
AT1G06570	1045	1673.35	958.013	127.304	90.0005	47.554
AT1G06590	0	0	0	73.7486	58.279	51.6534
AT1G45231	218.115	0	179.627	131.694	238.28	117.245
AT1G06645	561.564	381.41	521.141	113.257	61.2299	52.4733
AT1G06650	244.158	588.649	430.219	76.3825	72.2955	68.0514
AT1G06670	61.8535	0	48.7877	966.633	1449.6	714.949
AT1G06680	722.709	491.644	665.287	278.313	343.773	657.557
AT1G06690	183.933	286.608	283.856	7.02368	5.90167	11.4785
AT1G06700	327.172	167.556	70.9639	542.579	559.184	587.046
AT1G06710	0	0	0	81.6502	53.8528	59.0325
AT1G45332	166.028	52.9123	133.057	456.539	720.004	590.325
AT1G06730	34.1822	0	90.9225	47.4098	224.264	74.6105
AT1G06740	34.1822	0	28.8291	111.501	133.525	63.132
AT1G06760	1368.91	1739.49	1749.7	13282.6	3934.2	12641.2
AT1G06770	0	0	46.5701	100.965	174.099	60.6723
AT1G06780	11.3941	0	0	44.7759	45.0003	117.245
AT1G06790	65.1089	0	0	390.692	417.543	603.443
AT1G06820	52.0871	0	0	16.6812	174.099	127.904
AT1G06840	27.6713	0	0	190.517	44.2626	142.662
AT1G06870	26.0436	0	0	46.5319	137.952	91.0085
AT1G06890	393.909	202.831	505.618	463.563	220.575	186.116
AT1G06900	78.1307	0	0	607.548	1304.27	887.947
AT1G06910	260.436	68.3451	68.7463	113.257	84.8366	68.0514
AT1G48460	984.772	1135.41	696.334	482	686.807	744.466
AT1G06960	156.261	231.491	104.228	294.994	232.378	299.262
AT1G07020	0	0	75.3992	183.494	177.05	80.3498
AT1G48570	296.245	291.018	390.302	813.868	907.382	877.289
AT1G07040	1704.23	943.603	1454.76	0	30.9838	125.444
AT1G07070	0	119.053	153.016	740.12	940.579	809.237
AT1G48920	1259.86	2070.19	827.173	72944.4	106774	47495.8
AT1G07090	227.881	191.807	452.395	472.342	352.625	746.105
AT1G07110	457.39	63.9357	388.084	582.965	941.317	785.46
AT1G07135	11.3941	97.0059	0	0	8.85251	0
AT1G07140	976.634	1878.39	1372.71	7703.22	7442.01	5613.83
AT1G49350	612.024	116.848	729.598	271.289	236.805	215.633
AT1G49540	296.245	0	53.2229	540.823	832.136	588.685
AT1G07180	317.406	606.287	481.224	63.2131	11.0656	41.8147
AT1G07210	296.246	167.556	255.027	1235.29	1195.09	960.098
AT1G49980	126.962	235.901	303.814	215.1	230.165	156.6
AT1G07230	349.96	194.012	303.814	164.178	56.0659	91.0085
AT1G07240	542.032	474.006	534.447	196.663	180.001	323.859
AT1G07250	468.784	1183.91	459.048	248.463	109.919	113.966
AT1G07260	0	180.784	0	179.982	275.166	244.329
AT1G07280	0	0	59.8758	75.5045	154.181	204.154
AT1G50000	29.299	123.462	150.798	161.544	278.116	175.458
AT1G07320	561.564	835.574	487.877	1984.19	4013.88	1695.54
AT1G07350	273.457	718.726	368.125	296.75	508.282	399.289
AT1G51310	315.778	749.591	44.3525	205.442	374.756	131.183
AT1G07370	0	0	0	231.781	562.872	303.362
AT1G07380	159.517	0	0	323.967	104.755	83.6294
AT1G51380	53.7148	0	350.384	846.353	978.94	960.098
AT1G51510	2239.75	2747.03	2940.57	4863.9	3695.19	6162.34
AT1G07420	289.735	0	381.431	86.04	83.3612	107.406
AT1G07430	548.543	487.234	286.073	190.517	188.854	385.351
AT1G07440	0	0	0	36.8743	108.443	54.1131
AT1G07470	525.754	174.17	563.276	150.131	494.265	268.106
AT1G07473	423.208	1005.33	694.116	76.3825	5.90167	23.777
AT1G07480	512.733	480.62	552.188	237.927	326.068	192.676
AT1G07510	13335.9	4166.84	12955.4	592.623	264.1	325.499
AT1G52930	882.226	515.895	811.65	6021.92	6695.45	8129.27
AT1G07570	148.123	90.3919	197.368	172.958	123.935	56.5728
AT1G07590	50.4594	2.20468	146.363	164.178	109.181	88.5488
AT1G07610	265.319	601.878	487.877	43.898	45.0003	31.156
AT1G53200	195.327	97.0059	79.8344	137.84	249.346	175.458
AT1G07630	0	0	0	51.7996	120.247	50.8336
AT1G07640	1.62772	0	0	35.1184	68.607	9.01886
AT1G07645	38132.7	57465	60272.8	3030.72	686.807	3691.17
AT1G07650	0	0	0	37.7523	63.443	85.2692
AT1G07660	1570.75	2815.38	2071.26	783.14	375.494	787.1
AT1G07670	83.0139	147.714	99.793	402.105	279.592	511.615
AT1G07700	96.0356	163.146	206.239	55.3114	92.2137	109.866
AT1G07705	47.204	0	110.881	208.954	408.691	204.974
AT1G07740	60.2257	0	0	109.745	130.575	72.1508
AT1G07745	71.6198	467.392	55.4406	34.2404	48.6888	59.0325
AT1G07750	968.495	1263.28	1361.62	846.353	787.136	1730.8
AT1G07770	782.935	489.439	700.769	4004.37	4813.55	5601.53
AT1G07780	76.503	0	0	314.309	331.231	385.351
AT1G07790	1075.92	2072.4	1142.08	5065.83	5731.26	4885.76
AT1G07810	14.6495	0	90.9225	268.656	274.428	409.128
AT1G07820	735.731	1287.53	973.536	1634.76	1001.07	1259.36
AT1G53330	16.2772	0	0	122.914	92.9514	137.743
AT1G07840	654.344	485.029	467.918	553.114	1448.12	713.309
AT1G07870	68.3643	0	0	25.4608	44.2626	59.0325
AT1G07890	35.8099	0	0	351.184	1288.04	672.315
AT1G54310	0	209.445	106.446	81.6502	298.035	224.651
AT1G07920	9084.32	10412.7	9775.28	100007	90903.5	121181
AT1G07930	5568.44	5745.39	6983.29	127198	133408	141792
AT1G07940	11175.9	10961.7	14778.2	116129	101617	142890
AT1G07950	387.398	105.825	250.591	418.787	272.952	345.996
AT1G07960	488.317	152.123	232.85	381.912	396.888	305.821
AT1G07970	26.0436	0	28.8291	114.135	214.673	112.326
AT1G07980	1248.46	925.965	982.407	868.302	783.447	1095.38
AT1G54380	30.9267	0	161.887	1164.17	1710.01	1008.47
AT1G55850	1198	1770.36	1068.89	870.058	362.953	766.603
AT1G08000	68.3643	119.053	219.545	246.707	234.592	191.036
AT1G08010	511.105	70.5497	388.084	372.255	540.003	711.67
AT1G08030	58.598	0	28.8291	66.7249	104.755	54.1131
AT1G55915	21.1604	0	0	80.7723	167.46	95.1079
AT1G56110	685.271	348.339	691.898	8050.01	16448	9255.81
AT1G08110	906.641	1045.02	820.52	703.246	901.481	728.888
AT1G56570	60.2257	0	33.2643	32.4845	68.607	38.5351
AT1G08130	792.701	619.515	507.836	867.424	1415.66	801.038
AT1G58150	109.057	817.936	57.6582	56.1894	93.6891	39.355
AT1G59990	468.784	99.2106	538.882	779.628	1128.69	930.582
AT1G08180	670.622	110.234	589.888	716.415	276.641	573.107
AT1G08190	205.093	242.515	232.85	600.524	807.054	473.08
AT1G08200	1645.63	251.333	1093.29	424.932	514.921	423.066
AT1G61360	26.0436	85.9825	0	57.9453	66.3938	57.3927
AT1G08220	153.006	0	137.493	432.834	607.135	537.852
AT1G08230	118.824	515.895	235.068	45.6539	72.2955	127.904
AT1G08280	0	0	0	109.745	51.6397	34.4356
AT1G08300	0	0	35.482	0	27.2952	16.3979
AT1G08320	623.418	85.9825	434.654	299.384	533.364	605.083
AT1G08340	29.299	0	77.6168	0	5.16397	0
AT1G08350	0	0	0	38.6302	32.4592	45.9142
AT1G08360	3787.71	2436.17	3931.85	9923.58	8474.8	9641.98
AT1G62390	524.127	462.983	596.54	5777.85	8839.23	5594.97
AT1G08380	35.8099	0	0	0	7.37709	46.7341
AT1G08390	71.6198	0	250.591	16.6812	22.869	35.2555
AT1G62510	6727.38	3820.71	4628.18	611.06	73.0332	496.037
AT1G62730	340.194	330.702	301.597	244.073	137.952	145.941
AT1G63160	63.4812	169.76	117.534	230.025	415.33	433.725
AT1G08450	196.954	0	121.969	92.1857	119.509	139.382
AT1G08460	221.37	191.807	348.167	185.249	133.525	44.2744
AT1G08465	125.335	200.626	261.679	115.891	123.935	103.307
AT1G08470	0	0	0	106.233	78.1972	83.6294
AT1G08480	1692.83	1845.32	2592.4	1522.38	1902.55	1998.09
AT1G08490	213.232	359.363	452.395	192.273	492.79	409.948
AT1G08500	0	0	0	130.816	262.625	163.979
AT1G08510	240.903	185.193	279.42	368.743	347.461	336.157
AT1G08520	118.824	77.1638	55.4406	172.08	510.495	213.993
AT1G08530	480.178	251.333	86.4873	211.588	76.7218	149.221
AT1G08540	32.5545	0	68.7463	119.402	441.15	45.0943
AT1G08550	201.838	249.129	70.9639	35.9963	95.9022	20.4974
AT1G08570	16716.7	12555.6	13760.3	369.621	195.493	805.958
AT1G08580	1445.42	1435.25	1219.69	9503.03	6826.76	7305.27
AT1G63770	10542.8	7610.55	7766.11	15171.1	18515.8	19350.4
AT1G08610	136.729	235.901	170.757	167.69	248.608	325.499
AT1G08620	13.0218	0	179.627	143.107	344.51	184.477
AT1G08630	187.188	227.082	248.374	43.02	37.6232	77.8901
AT1G08640	994.539	870.848	840.479	2046.52	2640.26	2346.54
AT1G08650	242.531	564.398	179.627	1184.37	1251.15	1680.79
AT1G08660	0	0	0	70.2368	140.165	49.1938
AT1G63780	623.418	194.012	643.111	2579.45	3053.38	3295.16
AT1G08700	180.677	707.702	204.021	424.932	204.345	168.079
AT1G08710	206.721	533.532	121.969	164.178	158.608	90.1886
AT1G08720	392.281	231.491	255.027	107.989	69.3447	68.0514
AT1G08750	34.1822	0	0	119.402	75.2463	136.923
AT1G08760	22.7881	108.029	17.741	151.009	410.904	268.926
AT1G08770	0	136.69	0	168.568	100.328	134.463
AT1G08780	1466.58	1216.98	1430.37	1018.43	1048.28	701.011
AT1G08800	34.1822	41.8889	130.84	110.623	161.558	98.3875
AT1G08820	353.216	125.667	82.052	525.02	673.529	602.624
AT1G08830	991.283	1119.98	969.101	4630.36	5695.12	4904.62
AT1G64110	2698.76	1135.41	2288.59	1489.9	2427.06	1139.65
AT1G67210	156.261	147.714	0	46.5318	150.493	8.19896
AT1G08880	2145.34	1805.63	3397.4	5787.51	3122.72	5136.65
AT1G08890	0	0	0	142.229	276.641	160.7
AT1G67280	1411.24	1373.52	776.168	372.255	517.134	218.912
AT1G08920	0	0	0	51.7996	47.2134	0
AT1G08960	0	0	0	11.4135	55.3282	29.5163
AT1G08970	2190.91	1499.18	1818.45	1702.36	998.858	1588.14
AT1G08980	63.4812	0	0	30.7286	58.279	42.6346
AT1G09010	620.162	855.416	428.001	196.663	278.854	222.192
AT1G09020	183.933	341.725	232.85	568.918	603.446	535.392
AT1G09060	218.115	0	199.586	136.962	230.903	97.5676
AT1G67480	724.337	1384.54	884.832	1125.54	1040.91	1051.93
AT1G67570	74.8752	0	0	143.985	42.7871	13.9382
AT1G09130	2243	1530.05	2171.05	828.794	1344.11	694.452
AT1G09140	2501.81	1199.35	2403.9	1964.87	2455.83	2996.72
AT1G09150	919.663	998.72	747.339	991.216	1068.2	1019.13
AT1G09160	63.4812	0	0	496.047	697.135	784.64
AT1G09190	65.1089	0	0	169.446	276.641	146.761
AT1G09200	37.4376	220.468	137.493	247.585	1442.22	208.254
AT1G09210	8.13861	0	0	361.719	717.791	250.888
AT1G09230	587.608	295.427	523.359	260.754	434.511	364.854
AT1G68310	882.226	1399.97	1718.66	1733.09	1257.06	1836.57
AT1G68730	359.727	103.62	310.467	158.911	117.296	146.761
AT1G09280	172.539	284.404	0	416.153	531.151	239.41
AT1G69070	940.824	401.252	649.764	2676.02	4715.44	3464.06
AT1G69200	219.743	130.076	294.944	512.728	682.381	357.475
AT1G09310	0	0	0	64.969	120.984	0
AT1G69210	146.495	240.31	177.41	345.916	288.444	158.24
AT1G09330	126.962	377	246.156	276.557	298.035	710.85
AT1G09340	27.6713	92.5965	0	52.6776	215.411	155.78
AT1G09380	0	0	0	309.042	154.919	141.842
AT1G09390	0	0	0	273.923	150.493	223.012
AT1G09420	257.18	0	155.234	36.8743	134.263	100.847
AT1G70070	91.1525	68.3451	130.84	306.408	271.477	222.192
AT1G09460	0	0	0	0	24.3444	13.9382
AT1G09490	35.8099	0	0	114.135	268.526	204.974
AT1G09500	203.465	282.199	359.255	9.65755	15.4919	16.3979
AT1G70190	392.281	659.199	155.234	884.983	925.825	599.344
AT1G09530	89.5247	0	0	255.486	353.363	432.905
AT1G09560	657.6	1208.16	771.733	81.6502	26.5575	132.823
AT1G09570	465.529	416.684	428.001	4947.3	8232.1	6841.21
AT1G09580	9.76634	0	0	107.989	78.9349	69.6912
AT1G09590	1424.26	1336.04	1184.21	18592.5	18702.4	15419.8
AT1G09620	418.325	595.263	226.198	1447.76	1777.14	1614.38
AT1G09630	63.4812	0	64.3111	293.238	256.723	129.544
AT1G09640	1624.47	1682.17	1390.45	12665.4	14394.9	13236.4
AT1G09645	408.558	178.579	470.136	508.339	221.313	334.518
AT1G09660	0	0	39.9172	324.845	758.365	291.883
AT1G71140	115.568	462.983	208.457	163.3	56.0659	254.168
AT1G09690	1300.55	1552.09	1390.45	13900.7	12901.1	11189.9
AT1G09700	107.43	0	77.6168	787.53	1046.07	400.929
AT1G09710	27.6713	0	77.6168	136.962	95.9022	134.463
AT1G71460	58.598	138.895	175.192	83.4061	174.099	51.6534
AT1G09740	408.558	0	674.157	91.3078	64.9184	63.9519
AT1G09750	0	0	46.5701	0	2.21313	0
AT1G09760	883.853	822.345	1073.33	1591.74	2027.96	1629.13
AT1G09770	434.602	198.421	261.679	4430.18	5990.2	2630.23
AT1G09780	27.6713	0	44.3525	118.525	766.48	294.343
AT1G09794	276.713	127.871	392.519	106.233	46.4757	103.307
AT1G09795	660.855	158.737	576.582	252.852	733.283	344.356
AT1G09800	81.3861	165.351	99.793	73.7486	237.542	100.027
AT1G71720	78.1307	383.614	128.622	13.1694	169.673	57.3927
AT1G09815	1463.32	2821.99	3031.49	2244.94	1184.76	1731.62
AT1G09820	22.7881	0	31.0467	197.541	114.345	282.044
AT1G09830	240.903	0	104.228	1185.25	1811.08	1434
AT1G09840	120.451	0	119.752	166.812	234.592	106.586
AT1G09870	270.202	257.948	106.446	435.468	189.591	324.679
AT1G71730	639.695	892.895	811.65	663.737	697.873	831.375
AT1G72320	291.362	273.38	487.877	1727.82	2218.29	2422.79
AT1G09920	1080.81	1318.4	623.152	299.384	319.428	266.466
AT1G09940	43.9485	92.5965	0	68.4808	108.443	67.2315
AT1G09950	162.772	0	150.798	171.202	39.8363	127.084
AT1G09960	73.2475	187.398	139.71	586.477	243.444	475.54
AT1G72440	242.531	0	286.073	1224.75	2064.85	1038.81
AT1G09980	42.3208	114.643	0	111.501	343.035	130.363
AT1G09995	0	0	0	46.5319	29.5084	33.6157
AT1G73230	2675.98	1752.72	2182.14	13012.2	10707.1	11215.4
AT1G10020	0	0	0	0	96.6399	29.5163
AT1G10030	40.6931	0	84.2697	154.521	180.001	150.861
AT1G10040	84.6416	0	35.482	136.962	149.017	50.8336
AT1G10070	504.594	650.38	760.645	0	5.90167	0
AT1G10090	69.9921	205.035	139.71	40.3861	41.3117	40.9948
AT1G73240	265.319	207.24	110.881	136.084	126.886	100.847
AT1G10120	105.802	0	0	50.0437	192.542	19.6775
AT1G10130	29.299	0	0	68.4808	106.968	76.2503
AT1G10140	81.3861	112.439	166.322	62.3351	100.328	67.2315
AT1G73880	2602.73	1765.95	2448.26	2447.75	1802.22	2652.36
AT1G10180	136.729	321.883	102.011	438.98	500.905	297.622
AT1G10200	0	0	0	236.171	718.529	298.442
AT1G10210	40.6931	112.439	0	23.7049	19.1804	20.4974
AT1G10230	149.75	0	93.1402	509.216	523.774	442.744
AT1G10240	52.0871	94.8012	31.0467	221.246	394.674	410.768
AT1G73885	1642.37	4307.94	2077.91	490.779	677.217	822.356
AT1G10280	26.0436	0	0	30.7286	36.8855	0
AT1G10290	229.509	110.234	235.068	475.854	1538.12	605.083
AT1G10310	1113.36	1020.77	831.609	324.845	365.166	347.636
AT1G74240	92.7802	0	248.374	104.477	90.0005	0
AT1G10350	120.451	0	0	220.368	219.1	103.307
AT1G10370	52.0871	97.0059	308.25	0	8.1148	31.9759
AT1G75125	0	0	172.975	13.1694	83.3611	134.463
AT1G10410	128.59	48.5029	106.446	135.206	169.673	77.0702
AT1G10430	196.954	163.146	130.84	202.809	309.838	297.622
AT1G10450	14.6495	0	42.1348	222.124	253.772	97.5676
AT1G10470	16.2772	0	0	107.989	91.476	66.4116
AT1G75200	100.919	99.2106	235.068	1059.7	1266.65	776.442
AT1G10500	2052.56	1973.19	2891.78	504.827	335.658	627.22
AT1G10510	91.1525	0	172.975	365.231	665.414	455.042
AT1G10520	40.6931	0	0	26.3388	50.9019	82.8095
AT1G10522	198.582	348.339	155.234	993.85	922.874	503.416
AT1G10570	61.8535	0	68.7463	57.0674	152.706	57.3927
AT1G75670	410.186	127.871	257.244	790.163	827.71	787.92
AT1G10590	2786.66	3593.63	4118.13	4078.12	2919.12	3027.06
AT1G76010	1785.61	4030.15	2348.46	7539.92	10291.8	8971.3
AT1G10610	0	0	88.7049	61.4572	39.8363	11.4785
AT1G10630	39.0653	0	51.0053	165.056	540.003	277.125
AT1G10660	275.085	346.135	57.6582	186.127	136.476	268.926
AT1G10670	99.2911	79.3685	51.0053	488.145	1011.4	491.118
AT1G10690	229.509	158.737	66.5287	0	9.59022	20.4974
AT1G10700	193.699	119.053	210.674	46.5319	115.083	118.065
AT1G10720	96.0356	0	48.7877	93.9417	122.46	93.4681
AT1G10730	71.6198	30.8655	97.5754	28.9727	70.8201	83.6294
AT1G10740	0	0	0	96.5755	191.067	122.984
AT1G10760	24.4158	0	0	238.805	994.432	270.566
AT1G10780	0	0	0	64.091	95.1645	38.5351
AT1G10820	118.824	83.7778	26.6115	220.368	328.281	178.737
AT1G10830	784.562	383.614	1774.1	122.914	174.099	203.334
AT1G10840	830.139	1413.2	1184.21	2173.83	3265.84	1967.75
AT1G10850	0	0	31.0467	21.949	48.6888	59.8524
AT1G76120	29.299	134.485	42.1348	209.832	273.69	326.319
AT1G10870	0	0	153.016	83.4061	286.231	118.065
AT1G10890	84.6416	0	0	262.51	424.183	186.116
AT1G10900	52.0871	0	0	153.643	340.084	224.651
AT1G10910	236.02	288.813	312.685	223.002	282.543	57.3927
AT1G10930	0	0	59.8758	42.1421	70.0824	26.2367
AT1G10940	2151.85	1265.49	1995.86	309.042	771.644	605.083
AT1G10950	94.4079	66.1404	135.275	561.894	490.577	470.62
AT1G10960	138.356	48.5029	221.762	868.302	2139.36	822.356
AT1G10970	198.582	586.445	290.509	152.765	81.8857	135.283
AT1G11000	0	0	51.0053	0	41.3117	45.0943
AT1G76860	1074.3	1849.73	1022.32	769.97	579.102	410.768
AT1G77030	208.349	167.556	102.011	910.444	2531.82	737.906
AT1G11120	0	0	37.6996	144.863	116.558	93.4681
AT1G11130	0	0	0	28.9727	53.1151	42.6346
AT1G11170	131.846	0	102.011	86.918	24.3444	31.9759
AT1G11180	483.434	152.123	423.566	194.907	76.7218	136.103
AT1G11200	153.006	346.135	62.0934	211.588	93.6891	200.055
AT1G11210	0	0	39.9172	34.2404	8.1148	50.8336
AT1G77122	115.568	169.76	157.451	69.3588	112.87	43.4545
AT1G77230	0	0	90.9225	293.238	109.919	364.854
AT1G11270	47.204	220.468	31.0467	73.7486	67.1315	50.0137
AT1G11280	52.0871	251.333	13.3057	111.501	157.87	234.49
AT1G77320	0	0	84.2697	157.155	244.919	59.8524
AT1G77550	123.707	0	365.908	538.189	808.529	314.02
AT1G11310	157.889	130.076	230.633	269.534	255.985	79.5299
AT1G11320	35.8099	0	55.4406	143.985	81.148	86.0891
AT1G11360	2361.83	2253.18	1563.42	279.191	142.378	91.8283
AT1G11380	11.3941	130.076	0	177.348	64.9184	100.847
AT1G11390	50.4594	0	28.8291	169.446	312.789	90.1886
AT1G11400	345.077	762.819	155.234	153.643	298.035	89.3687
AT1G11410	24.4158	0	0	67.6029	42.7871	92.6482
AT1G77920	250.669	119.053	124.187	29.8506	49.4265	68.0514
AT1G11475	2732.95	4087.48	2942.79	4728.69	2287.64	4633.23
AT1G11480	489.945	921.556	288.291	872.692	1878.95	659.196
AT1G11530	2828.98	1915.87	2386.16	23.7049	11.0656	0
AT1G11580	37.4376	0	0	48.2878	222.051	40.1749
AT1G11630	63.4812	0	70.9639	71.1147	98.853	115.605
AT1G11650	3844.68	5405.87	6415.58	8862.12	10760.2	10269.2
AT1G11660	0	0	86.4873	235.293	603.446	363.214
AT1G11670	0	0	0	157.155	146.804	76.2503
AT1G11680	242.531	0	64.3111	917.468	450.74	642.798
AT1G11700	916.408	906.123	678.593	46.5319	18.4427	15.578
AT1G78380	24171.7	25567.7	22433.5	5719.91	4347.32	6881.39
AT1G11720	89.5247	0	0	112.379	188.854	138.562
AT1G11750	942.451	1119.98	1095.51	512.728	766.48	878.928
AT1G11755	52.0871	0	35.482	14.9253	84.0989	102.487
AT1G78510	530.638	242.515	219.545	223.002	221.313	157.42
AT1G11780	94.4079	401.252	79.8344	191.395	213.198	236.95
AT1G11800	179.049	357.158	552.188	319.577	302.461	400.929
AT1G11820	58.598	74.9591	119.752	457.417	309.838	186.936
AT1G11840	9142.92	7032.93	8826.14	2865.66	2597.47	2919.65
AT1G11860	579.469	1635.87	552.188	796.309	871.972	470.62
AT1G11870	200.21	202.831	48.7877	259.876	350.412	260.727
AT1G11890	493.2	0	541.1	1243.19	1130.91	1125.72
AT1G11905	91.1525	180.784	130.84	79.0164	53.1151	131.183
AT1G11910	9186.87	14350.3	8823.92	6220.34	1594.93	5780.27
AT1G11930	1448.67	1664.53	1931.55	211.588	254.51	187.756
AT1G78780	1069.41	1993.03	1638.82	746.265	255.985	862.531
AT1G11960	0	0	0	0	13.2788	10.6586
AT1G12000	29.299	0	0	882.349	2108.37	1085.54
AT1G79150	535.521	59.5264	221.762	3165.04	5385.28	3168.08
AT1G12050	392.281	268.971	290.509	251.096	556.233	191.036
AT1G79470	330.428	0	226.197	1065.84	1171.48	866.63
AT1G12064	2615.75	4030.15	3432.88	5776.1	1490.17	5168.62
AT1G12090	0	0	0	43.02	263.362	13.1183
AT1G12110	113.941	0	70.9639	346.794	213.198	427.986
AT1G12120	48.8317	130.076	0	113.257	188.116	216.453
AT1G80270	65.1089	123.462	124.187	716.415	810.742	687.893
AT1G12140	618.535	895.1	725.163	265.144	329.756	372.233
AT1G12160	0	0	0	0	45.738	28.6964
AT1G12200	0	0	0	116.769	190.329	137.743
AT1G12220	30.9267	0	64.3111	58.8233	64.1807	68.8713
AT1G12230	45.5762	0	95.3578	181.738	188.116	267.286
AT1G12244	99.2911	0	119.752	96.5755	90.7382	113.966
AT1G12250	69.9921	99.2106	104.228	1.75592	59.0167	60.6723
AT1G80750	398.792	705.497	252.809	2212.46	4120.11	1753.76
AT1G12300	0	0	53.2229	64.969	48.6888	88.5488
AT2G01450	1951.64	4065.43	2536.96	1090.43	2186.57	1213.45
AT2G01490	5070.36	4197.71	5490.83	556.626	579.84	786.28
AT2G02060	442.74	209.445	115.316	171.202	122.46	221.372
AT1G12360	292.99	90.3919	257.244	84.2841	171.886	82.8095
AT1G12390	74.8752	125.667	17.741	258.12	162.296	100.847
AT1G12400	411.814	178.579	239.503	782.262	461.806	660.016
AT1G12410	1114.99	1283.12	1188.65	683.052	1022.47	626.401
AT1G12430	0	0	93.1402	156.277	498.691	332.058
AT2G02740	353.216	185.193	303.814	555.748	964.924	757.584
AT2G03260	30.9267	0	0	93.9417	29.5084	43.4545
AT1G12500	0	0	0	48.2878	118.771	33.6157
AT1G12520	800.84	1009.74	720.727	1292.36	883.038	751.845
AT1G12530	402.047	368.181	19.9586	247.585	271.477	99.2074
AT1G12580	179.049	432.117	0	144.863	285.494	98.3875
AT1G12640	398.792	379.205	261.679	160.667	41.3117	59.0325
AT2G03820	1987.45	1763.74	2057.95	4339.75	3073.3	4213.44
AT1G12680	105.802	136.69	141.928	139.596	162.296	129.544
AT2G04030	1593.54	434.322	1004.58	2024.57	3790.35	2641.7
AT1G12730	0	4.40936	0	24.5829	47.9511	54.933
AT1G12750	55.3426	0	0	19.3151	51.6397	32.7958
AT1G12760	971.75	1344.85	880.396	326.601	213.198	390.27
AT1G12770	670.622	537.942	523.359	221.246	812.218	579.666
AT2G04350	1149.17	932.579	913.661	285.337	79.6726	122.984
AT1G12780	2845.26	1007.54	2219.84	4360.82	4522.16	5378.52
AT1G12790	66.7366	130.076	46.5701	59.7012	55.3282	49.1938
AT1G12800	48.8317	0	99.793	524.142	1352.96	575.567
AT1G12805	0	0	0	2374	1136.07	1885.76
AT1G12810	4331.37	2762.46	4650.36	1239.68	807.792	1770.16
AT1G12820	73.2475	0	51.0053	287.971	317.953	230.391
AT1G12840	655.972	645.971	607.629	679.541	1122.79	1277.4
AT1G12845	39.0653	0	0	54.4335	47.2134	47.554
AT1G12850	81.3861	103.62	210.674	536.433	320.166	292.703
AT1G12860	621.79	169.76	651.981	436.346	354.838	531.293
AT1G12910	161.145	401.252	230.633	618.083	545.167	364.854
AT1G12920	434.602	291.018	363.69	2086.03	2326.74	1902.16
AT1G12930	78.1307	0	0	71.1147	184.427	156.6
AT2G05710	6405.09	5617.52	5000.74	10046.5	16927.5	10868.5
AT2G05830	2503.44	981.082	2419.43	3407.36	3345.51	3948.62
AT1G12990	0	0	0	13.1694	11.8033	81.9896
AT1G13000	11.3941	0	59.8758	25.4608	73.0332	31.156
AT1G13020	253.925	467.392	141.928	903.42	1424.52	1233.94
AT1G13030	84.6416	0	70.9639	430.2	675.742	338.617
AT1G13060	1661.9	1505.8	1632.17	2012.28	2011	1833.29
AT1G13080	0	0	0	161.545	294.346	161.52
AT2G13360	888.736	862.03	922.531	105.355	84.8366	165.619
AT1G13120	117.196	70.5497	199.586	80.7723	230.903	95.9278
AT1G13160	172.539	0	168.539	1407.37	3475.35	1811.15
AT1G13170	29.299	0	0	0	123.935	0
AT1G13180	227.881	0	144.145	48.2878	188.116	185.296
AT1G13190	564.82	321.883	556.623	886.739	1249.68	1116.7
AT2G16650	45.5762	0	48.7877	127.304	379.92	47.554
AT1G13210	0	0	0	0	47.9511	86.909
AT1G13220	0	0	0	92.1857	272.952	68.8713
AT1G13245	92.7802	328.497	106.446	321.333	86.312	314.84
AT1G13270	286.479	37.4796	48.7877	393.326	1071.15	726.428
AT1G13280	45.5762	0	0	299.384	438.199	288.603
AT1G13320	475.295	37.4796	348.167	919.224	1310.17	1228.2
AT2G16800	1787.24	1576.35	1674.31	987.704	967.875	755.944
AT1G13350	4.88317	0	115.316	224.758	178.526	174.638
AT2G17033	459.018	198.421	42.1348	243.195	184.427	122.984
AT1G13380	74.8752	0	48.7877	330.991	334.182	273.025
AT1G13390	1031.98	820.141	1388.23	470.586	129.099	419.787
AT2G17500	21.1604	97.0059	86.4873	0	15.4919	20.4974
AT1G13440	8467.41	7932.44	7238.32	12511.8	10651.8	12809.2
AT2G18050	4005.82	3296	3341.96	1382.79	118.034	726.428
AT1G13460	206.721	339.521	184.063	202.809	151.23	254.168
AT1G13560	483.434	198.421	53.2229	924.491	819.595	1100.3
AT1G13570	79.7584	306.45	188.498	53.5555	109.181	118.065
AT1G13580	0	0	0	55.3114	95.1645	63.132
AT1G13590	1731.9	1926.89	1374.93	2099.2	495.741	1374.97
AT1G13640	1106.85	2107.67	807.215	794.553	432.298	512.435
AT2G18220	143.24	92.5965	19.9586	1092.18	2573.87	937.141
AT1G13730	135.101	0	42.1348	2267.77	3040.84	2345.72
AT1G13740	149.75	180.784	44.3525	142.229	122.46	237.77
AT1G13770	122.079	224.877	0	32.4845	172.624	154.96
AT2G18900	323.917	410.07	99.793	2233.53	2701.49	2544.14
AT1G13810	245.786	339.521	312.685	381.912	228.69	207.434
AT1G13820	270.202	209.445	159.669	24.5829	39.0986	36.0754
AT2G19120	84.6416	0	0	110.623	134.263	40.9948
AT1G13880	289.735	207.24	341.514	216.856	237.542	293.523
AT1G13900	39.0653	0	55.4406	20.1931	22.1313	59.8524
AT1G13930	436.23	857.62	390.302	604.036	683.119	505.056
AT1G13940	39.0653	0	26.6115	121.158	137.214	154.96
AT2G19385	157.889	434.322	274.985	835.817	1170.01	529.653
AT1G13980	34.1822	149.918	0	177.348	294.346	232.85
AT1G13990	2835.49	2599.32	2621.23	89.5519	133.525	150.041
AT1G14000	887.109	440.936	856.002	792.797	1008.45	691.172
AT1G14010	109.057	246.924	19.9586	85.1621	184.427	132.003
AT1G14020	0	0	37.6996	71.9927	91.476	23.777
AT1G14030	0	59.5263	0	112.379	168.198	131.183
AT1G14040	17.9049	0	62.0934	28.9727	194.018	82.8095
AT1G14060	242.531	518.1	270.55	625.107	973.039	682.153
AT1G14130	39.0653	295.427	277.203	149.253	99.5908	40.1749
AT1G14140	17.9049	0	168.539	91.3078	86.312	0
AT1G14170	716.198	679.041	1040.07	102.721	14.0165	49.1938
AT1G14200	4383.46	6091.53	4368.72	53.5555	5.90167	64.7718
AT2G19480	538.776	1093.52	314.902	4396.82	7552.67	3418.97
AT1G14210	22.7881	0	33.2643	204.565	109.919	176.278
AT1G14230	0	0	148.581	115.013	56.8036	95.1079
AT1G14270	157.889	103.62	44.3525	117.647	384.347	264.826
AT2G20020	252.297	474.006	117.534	88.6739	163.772	91.8284
AT1G14320	6624.83	8022.83	6759.31	46521.3	32854.6	46912
AT1G14330	37.4376	83.7778	0	22.8269	64.9184	24.5969
AT1G14340	170.911	0	383.649	86.918	68.607	25.4168
AT1G14360	0	152.123	24.3939	199.297	214.673	47.554
AT1G14380	79.7584	0	179.627	95.6976	233.116	127.084
AT1G14400	4002.57	3928.74	4490.69	932.393	987.055	1002.73
AT1G14410	499.711	559.989	483.442	1138.71	1704.11	1224.1
AT1G14440	0	0	0	425.81	1136.07	521.454
AT1G14450	213.232	174.17	498.965	720.805	426.396	469.8
AT1G14460	0	0	0	0	31.7215	0
AT1G14480	0	0	59.8758	0	30.2461	0
AT1G14490	60.2257	149.918	0	88.6739	61.9676	33.6157
AT2G20280	875.715	566.603	765.08	2776.11	3349.94	2459.69
AT1G14520	641.323	1073.68	745.121	952.586	315.74	1056.85
AT1G14530	1582.15	1488.16	1718.66	323.089	36.1478	157.42
AT1G14560	0	0	86.4873	131.694	264.838	269.746
AT2G20330	1005.93	189.602	1057.81	718.171	1258.53	907.625
AT1G14580	891.992	837.778	640.893	167.69	194.755	226.291
AT1G14590	16.2772	149.918	0	43.02	42.7871	91.8283
AT1G14600	30.9267	0	0	410.885	142.378	469.8
AT1G14610	297.873	385.819	144.145	1724.31	3239.28	1820.17
AT1G14620	58.598	284.404	250.591	841.963	888.202	623.941
AT2G20390	255.552	94.8012	119.752	423.176	418.281	581.306
AT1G14660	0	0	70.9639	27.2167	36.1478	69.6912
AT1G14670	133.473	50.7076	42.1348	434.59	291.395	547.691
AT1G14685	445.996	540.146	689.681	769.092	781.234	1030.61
AT1G14690	0	0	0	79.0164	341.559	63.9519
AT1G14710	83.0139	152.123	28.8291	698.856	1390.58	673.954
AT1G14720	149.75	683.451	294.944	136.084	190.329	261.547
AT1G14740	890.364	573.217	159.669	266.9	319.428	231.211
AT1G14760	406.931	112.439	479.007	1793.67	485.413	1936.59
AT1G14770	149.75	0	64.3111	302.018	99.5908	63.132
AT1G14810	349.96	588.649	405.825	2371.37	3304.94	2070.24
AT1G14820	0	0	0	38.6302	38.3609	0.819896
AT1G14830	66.7366	59.5263	117.534	205.443	968.612	284.504
AT1G14840	0	63.9357	39.9172	35.1184	213.198	72.9707
AT1G14850	174.166	149.918	301.597	355.574	429.347	391.09
AT1G14860	47.204	0	31.0467	337.136	269.264	499.317
AT1G14900	97.6634	346.135	166.322	3129.05	3482.73	3799.4
AT1G14910	52.0871	119.053	212.892	353.818	627.791	273.845
AT1G14920	418.325	264.562	374.778	4309.9	3465.02	5325.22
AT1G14930	93751.9	138968	115940	17625.9	4969.95	15540.3
AT1G14940	122195	176687	182475	19696.1	3817.65	23565.5
AT1G14950	241212	393198	383185	10263.3	1592.71	15654.3
AT2G20725	123.707	213.854	192.933	172.958	99.5908	186.116
AT1G14980	2400.89	3430.48	4603.78	13909.5	10316.9	13098.7
AT1G14990	265.319	330.702	627.587	234.415	293.608	334.518
AT1G15010	164.4	293.222	454.613	0	30.9838	27.0566
AT1G15020	156.261	246.924	124.187	172.958	129.837	113.146
AT1G15030	546.915	196.216	640.893	29.8506	152.706	128.724
AT1G15060	1375.43	650.38	1459.2	90.4298	30.2461	57.3927
AT2G21710	78.1307	83.7778	0	122.036	104.017	27.0566
AT1G15110	89.5247	388.024	66.5287	92.1857	135.739	90.1886
AT1G15120	1818.17	906.123	1585.6	3444.23	3422.97	4042.09
AT1G15125	164.4	321.883	124.187	0	50.1642	0
AT2G22400	188.816	286.608	172.975	1201.05	2213.87	1362.67
AT1G15140	257.18	233.696	55.4406	266.022	306.149	223.012
AT1G15170	229.509	257.948	139.71	179.982	88.5251	155.78
AT2G22780	7884.69	6263.49	7686.28	15859.5	14072.5	17235.8
AT1G15200	65.1089	114.643	0	62.3351	643.283	151.681
AT1G15210	0	0	0	23.7049	161.558	72.1508
AT1G15215	162.772	0	55.4406	309.92	208.772	295.982
AT1G15220	249.042	110.234	170.757	352.062	247.87	223.012
AT1G15230	7560.77	9294.93	11316.5	1964	691.971	1514.35
AT2G24120	162.772	0	26.6115	288.849	556.233	468.161
AT1G15250	789.445	901.714	745.121	2828.79	1952.72	1957.09
AT1G15260	0	0	0	527.654	210.985	332.058
AT1G15270	3825.15	5749.8	5282.38	9030.69	3451.74	6254.17
AT2G24500	3517.51	2056.97	3080.28	5380.14	3386.09	5398.19
AT1G15290	29.299	0	0	490.779	1023.94	316.48
AT1G15310	125.335	77.1638	166.322	274.801	250.083	169.718
AT1G15330	14533.9	15457	17563.6	1563.65	218.362	1633.23
AT1G15340	10925.3	10313.5	6675.04	5273.02	6478.56	3632.96
AT1G15350	115.568	198.421	317.12	343.282	126.148	67.2315
AT1G15370	577.842	385.819	470.136	571.552	646.971	512.435
AT1G15380	174.166	114.643	150.798	64.091	16.9673	86.0891
AT2G24990	141.612	97.0059	0	685.686	2428.54	719.869
AT2G27050	402.048	385.819	279.421	609.304	748.037	579.667
AT1G15410	32.5545	0	55.4406	101.843	131.312	104.947
AT2G27830	1329.85	1203.76	1082.2	437.224	292.133	416.507
AT2G28800	1795.38	1181.71	1527.94	853.377	1165.58	702.651
AT2G29190	408.558	723.135	396.954	371.377	355.576	211.533
AT1G15470	97.6634	112.439	139.71	237.049	239.756	282.864
AT2G29760	91.1525	178.579	0	251.974	393.199	345.996
AT1G15490	19.5327	0	0	25.4608	53.1151	0
AT1G15500	639.695	1422.02	629.805	10384.5	15671.2	8631.04
AT2G30000	364.61	959.036	663.069	1028.97	1033.53	973.216
AT2G30280	428.091	99.2106	210.674	451.271	523.036	401.749
AT1G15570	0	0	0	0	19.1804	0
AT1G15660	83.0139	0	0	182.616	254.51	81.9896
AT1G15670	213.232	1009.74	505.618	1527.65	685.332	974.036
AT1G15690	2340.67	3761.18	2288.59	11712.9	6898.32	12009
AT1G15710	247.414	279.994	592.105	264.266	163.771	183.657
AT1G15730	141.612	119.053	133.057	235.293	503.118	296.802
AT1G15740	2654.82	1843.11	2758.72	80.7723	73.7709	203.334
AT2G31060	667.366	328.497	277.203	1523.26	1796.32	958.458
AT1G15780	944.079	939.193	1188.65	1119.4	1374.35	1235.58
AT1G15790	144.867	101.415	361.473	301.14	99.5908	165.619
AT1G15800	157.889	341.725	115.316	93.0637	65.6561	85.2692
AT1G15810	209.976	105.825	228.415	561.016	1157.47	670.675
AT1G15860	708.059	992.106	556.623	1305.53	1510.83	1902.98
AT2G31390	2506.69	2109.88	1944.86	1926.24	1490.91	2102.21
AT1G15880	286.479	557.784	414.695	273.045	164.509	197.595
AT1G15885	91.1525	0	55.4406	93.9417	54.5905	117.245
AT1G15910	14.6495	0	0	85.1621	390.248	31.9759
AT2G31400	641.323	405.661	625.37	1260.75	1505.66	966.657
AT1G15930	947.335	1047.22	1091.07	9844.56	10670.2	10409.4
AT1G15940	463.901	365.977	157.451	436.346	884.513	298.442
AT1G15950	130.218	222.673	159.669	89.5519	282.543	119.705
AT1G16000	97.6634	264.562	403.607	1568.91	1587.55	1276.58
AT1G16010	403.675	458.573	248.374	417.909	450.74	455.862
AT1G16020	74.8752	0	44.3525	87.7959	106.23	69.6912
AT2G31410	945.707	959.036	1308.4	2115	2546.57	1917.74
AT2G31740	327.172	194.012	232.85	812.99	1423.04	857.611
AT1G16080	58.598	92.5965	199.586	132.572	327.543	103.307
AT1G16090	69.9921	0	0	0	33.9346	27.0566
AT1G16170	30.9267	0	53.2229	161.545	160.083	182.837
AT1G16180	1124.76	1212.57	993.495	1094.82	502.38	1065.86
AT1G16190	506.222	720.93	554.406	1345.91	2596	1172.45
AT2G31840	99.2911	156.532	0	38.6302	262.625	213.173
AT2G32440	706.432	588.649	973.536	301.14	319.428	304.181
AT1G16250	76.503	0	46.5701	78.1384	80.4103	37.7152
AT1G16270	1036.86	324.088	1057.81	374.889	644.758	685.433
AT2G32460	94.4079	224.877	121.969	300.262	230.165	237.77
AT1G16300	219.743	0	66.5287	186.127	298.035	292.703
AT1G16320	615.279	1208.16	341.514	184.371	109.181	123.804
AT1G16340	39.0653	0	55.4406	98.3315	118.033	109.046
AT1G16350	721.081	392.433	257.244	1891.12	2151.16	1443.84
AT1G16430	53.7148	209.445	102.011	153.643	145.329	55.7529
AT1G16460	742.242	370.386	778.386	416.153	445.576	401.749
AT1G16470	1116.62	1754.92	1525.72	2721.67	2600.43	3113.15
AT1G16500	0	0	0	105.355	123.197	192.676
AT2G32600	852.927	1036.2	1547.9	2406.49	2255.18	2467.07
AT1G16515	188.816	163.146	339.296	0	29.5084	61.4922
AT1G16520	0	0	0	155.399	494.265	123.804
AT1G16540	105.802	218.263	272.768	13.1694	54.5905	0
AT1G16560	193.699	0	88.7049	188.761	171.149	308.281
AT1G16570	16.2772	0	0	44.7759	75.9841	116.425
AT1G16590	97.6634	163.146	0	97.4535	88.5251	35.2555
AT2G33730	437.857	698.883	376.996	1818.25	1926.9	1929.21
AT2G34310	698.293	881.872	780.603	1820.01	1985.18	1678.33
AT2G34360	249.042	734.158	110.881	39.5082	45.0003	34.4356
AT2G34770	402.048	694.474	683.028	119.403	181.476	74.6105
AT1G16690	52.0871	90.3919	11.0881	88.6739	87.7874	53.2932
AT1G16700	382.515	771.638	323.773	597.89	557.708	614.922
AT2G35240	695.038	1124.39	663.069	488.146	886.727	724.788
AT1G16720	170.911	593.059	84.2697	39.5082	30.2461	20.4974
AT2G35820	2210.45	2927.81	2348.46	535.555	385.822	536.212
AT1G16740	1816.54	1889.41	2523.65	2960.48	2281	2644.16
AT1G16750	40.6931	0	0	0	37.6232	16.3979
AT1G16770	6310.68	8163.93	7446.78	363.475	36.1478	236.95
AT1G16780	0	0	0	116.769	53.1151	0
AT1G16800	0	0	0	19.3151	76.7218	53.2932
AT1G16810	1946.76	1710.83	2261.98	978.047	1587.55	1039.63
AT1G16825	0	180.784	0	0	35.41	0
AT2G36340	53.7148	0	0	296.75	443.363	287.784
AT2G36770	958.729	1093.52	1281.79	76.3825	12.5411	47.554
AT1G16850	8023.04	14006.3	10433.9	522.386	21.3936	316.48
AT1G16860	205.093	141.099	303.814	36.8743	67.8693	9.01886
AT1G16870	109.057	271.176	126.405	467.074	649.922	370.593
AT1G16880	0	0	0	0	70.8201	29.5163
AT1G16890	3633.08	2213.5	3563.72	3641.78	3015.02	3814.98
AT1G16900	91.1525	0	0	251.974	116.558	275.485
AT1G16916	99.2911	143.304	82.052	101.843	64.9184	161.52
AT1G16920	47.204	0	0	164.178	322.379	222.192
AT1G16930	511.105	0	472.354	201.053	74.5086	133.643
AT1G16970	164.4	97.0059	144.145	503.949	715.578	583.766
AT2G37690	143.24	255.743	188.498	559.26	1107.3	419.787
AT2G37990	579.469	643.766	359.255	1362.59	2500.1	1019.95
AT1G17040	143.24	0	104.228	0	159.345	65.5917
AT1G17050	135.101	0	288.291	45.6539	50.9019	68.8713
AT1G17060	24.4158	11.0234	161.886	36.8743	12.5411	31.9759
AT1G17070	301.129	0	190.716	98.3315	126.148	69.6912
AT1G17080	8903.64	8172.75	11274.4	1153.64	520.823	1896.42
AT2G38210	4184.88	7220.32	5200.33	3901.65	1231.97	2538.4
AT1G17100	3167.55	3401.82	2647.84	802.455	159.345	240.23
AT1G17110	240.903	491.644	323.773	129.06	190.329	214.813
AT1G17120	0	0	51.0053	141.351	36.1478	98.3875
AT1G17130	2194.17	1900.43	2568.01	2097.45	2108.37	2271.11
AT2G38270	2698.76	2321.53	3038.14	1145.74	1237.88	968.297
AT1G17147	439.485	485.029	527.794	62.3351	33.1969	41.8147
AT1G17160	556.681	335.111	583.235	292.36	523.774	474.72
AT1G17170	292.99	149.918	363.69	119.402	157.87	192.676
AT1G17190	245.786	125.667	339.296	0	141.64	98.3875
AT1G17200	0	0	0	1645.3	1440.75	1429.9
AT1G17210	297.873	648.176	277.203	581.209	686.807	466.521
AT1G17220	190.444	24.2515	106.446	387.18	720.742	253.348
AT1G17270	24.4158	0	48.7877	114.135	51.6397	58.2126
AT1G17280	1821.42	668.018	1503.55	1290.6	947.219	1559.44
AT1G17290	1686.32	1142.02	1428.15	1115.89	1183.29	1214.27
AT1G17330	104.174	266.766	115.316	21.071	180.001	21.3173
AT1G17340	0	0	57.6582	17.5592	74.5086	41.8147
AT1G17350	96.0356	0	46.5701	93.0637	128.361	93.4681
AT1G17360	0	0	0	17.5592	87.7874	35.2555
AT1G17370	2677.6	2852.86	2561.35	2784.01	3782.24	3892.05
AT1G17410	84.6416	249.129	0	62.3351	29.5084	40.1749
AT1G17430	237.648	842.188	379.214	30.7286	7.37709	0
AT1G17440	854.554	200.626	1075.55	437.224	802.628	792.839
AT2G39140	711.315	981.082	494.53	365.231	511.233	310.741
AT1G17455	0	0	0	53.5555	80.4103	85.2692
AT1G17460	146.495	39.6842	39.9172	335.381	921.399	590.325
AT1G17470	346.705	617.31	432.436	1428.44	1999.93	1416.78
AT1G17490	1261.49	2400.9	2179.92	3525.89	988.53	2467.07
AT1G17500	0	0	0	17.5592	45.738	10.6586
AT2G40360	279.968	222.673	95.3578	3820	7270.12	3619.84
AT2G40430	817.117	319.678	782.821	6273.9	12572.8	5840.94
AT2G40650	372.748	211.649	208.457	371.377	779.021	208.254
AT1G17550	511.105	304.246	747.339	109.745	173.362	136.923
AT1G17580	449.251	273.38	558.841	139.596	230.903	205.794
AT1G17590	354.844	68.3451	288.291	113.257	179.263	124.624
AT1G17620	935.941	954.626	938.054	345.916	117.296	306.641
AT2G40700	258.808	130.076	314.902	1010.53	1768.29	1214.27
AT1G17650	151.378	0	59.8758	524.142	1133.12	1068.32
AT1G17665	157.889	0	248.374	167.69	163.772	167.259
AT2G40720	27.6713	0	0	77.2604	85.5743	63.9519
AT2G40920	476.923	1091.32	769.515	1084.28	755.414	1193.77
AT1G17720	89.5247	194.012	42.1348	647.056	1739.52	682.154
AT1G17730	260.436	271.176	357.037	924.491	714.84	821.536
AT2G41080	47.204	0	0	98.3315	128.361	23.777
AT2G41200	0	145.509	84.2697	108.867	50.1642	42.6346
AT1G17790	174.166	141.1	283.856	58.8233	216.149	170.538
AT1G17810	16464.4	27873.8	19437.5	983.315	24.3444	821.536
AT1G17830	105.802	0	28.8291	49.1657	13.2788	114.785
AT1G17840	45.5762	0	0	460.929	705.988	445.204
AT1G17850	0	0	0	79.8943	189.591	36.0754
AT1G17870	187.188	141.1	46.5701	21.071	53.1151	35.2555
AT2G41670	166.028	63.9357	141.928	109.745	304.674	175.458
AT1G17890	524.127	500.462	385.866	1016.68	812.218	1217.55
AT1G17920	0	0	0	50.9216	65.6561	0
AT2G42650	58.598	163.146	70.9639	567.162	715.578	494.397
AT1G17940	0	0	0	49.1657	54.5905	21.3173
AT1G17970	0	50.7076	0	28.9727	20.6559	0
AT2G42710	398.792	253.538	308.25	867.424	933.202	578.847
AT2G42790	9199.89	8909.11	8391.49	7977.14	7540.86	8344.08
AT1G18040	0	0	0	81.6502	30.2461	14.7581
AT1G18060	26.0436	0	93.1402	67.6029	88.5251	8.19896
AT1G18070	1124.76	848.802	547.753	6604.89	10226.1	6254.17
AT1G18080	3418.22	3412.84	3060.32	21524.9	21041.7	18038.5
AT1G18090	0	0	51.0053	17.5592	161.558	108.226
AT1G18100	1829.56	978.878	2288.59	861.278	118.771	596.884
AT1G18150	68.3644	81.5731	42.1348	130.816	183.69	104.947
AT1G18160	109.057	0	0	20.1931	112.132	0
AT1G18170	154.634	0	230.633	47.4098	43.5249	54.933
AT1G18190	63.4812	0	206.239	160.667	169.673	0
AT1G18210	3984.66	3829.53	5444.26	5131.67	2271.41	3908.44
AT1G18260	94.4079	445.345	144.145	294.116	122.46	160.7
AT1G18270	535.521	295.427	447.96	213.344	158.607	279.584
AT1G18300	40.6931	50.7076	104.228	158.033	100.329	62.3121
AT1G18330	358.099	335.111	195.151	26.3388	28.0329	23.777
AT1G18335	136.729	132.281	192.933	0	62.7053	114.785
AT1G18340	61.8535	143.304	0	86.04	118.034	64.7718
AT1G18360	371.121	390.228	266.115	60.5792	80.4103	68.8713
AT1G18440	99.2911	0	135.275	25.4608	118.034	77.8901
AT1G18450	538.776	526.918	221.762	517.118	1242.3	755.944
AT1G18460	141.612	103.62	73.1816	28.0947	56.8036	135.283
AT1G18470	374.376	136.69	77.6168	49.1657	90.0005	74.6105
AT1G18480	87.897	246.924	68.7463	276.557	515.659	521.454
AT1G18490	359.727	103.62	357.037	267.778	113.607	194.315
AT2G43540	865.948	2105.47	1865.02	179.982	204.345	219.732
AT1G18540	2910.37	3174.74	3315.35	32567.9	25554.2	25862
AT1G18560	45.5762	0	0	25.4608	51.6397	152.501
AT1G18580	0	156.532	53.2229	155.399	73.0332	160.7
AT1G18600	68.3644	90.3919	48.7877	202.809	194.018	17.2178
AT2G43970	1552.85	1073.68	745.121	1433.71	3392.72	1154.41
AT1G18630	34.1822	130.076	42.1348	57.0674	173.362	106.587
AT1G18640	81.3861	0	0	182.616	311.313	174.638
AT1G18650	0	0	0	11.4135	85.5743	0
AT1G18660	146.495	200.626	88.7049	122.914	324.592	185.297
AT1G18700	252.297	50.7076	175.192	137.84	139.427	235.31
AT1G18720	5430.08	4817.23	4827.77	1278.31	462.544	942.061
AT1G18740	91.1525	108.029	0	14.0473	71.5578	154.96
AT2G44270	320.661	103.62	137.493	221.246	262.625	281.224
AT1G18800	758.519	220.468	971.319	1201.05	2418.21	1373.33
AT1G18840	317.406	271.176	42.1348	194.907	539.265	346.816
AT2G44510	91.1525	33.0702	150.798	512.728	643.283	374.692
AT1G18890	183.933	141.1	0	58.8233	48.6888	85.2692
AT2G44860	1074.3	513.69	1195.3	4013.15	3472.4	3557.53
AT1G18940	109.057	112.439	215.109	0	0	0
AT1G18950	94.4079	0	62.0934	107.989	407.216	73.7906
AT1G19000	7249.88	5357.37	7258.28	1537.31	1518.94	1930.86
AT1G19010	35.8099	0	0	64.969	71.5578	56.5728
AT1G19080	118.824	97.0059	166.322	173.836	111.394	108.226
AT1G19100	249.042	0	97.5754	92.1857	174.099	122.984
AT2G45030	1.62772	134.485	195.151	945.562	1246.73	575.567
AT1G19120	190.444	260.152	119.752	230.903	239.756	199.235
AT1G19130	192.071	326.293	283.856	257.242	266.313	259.087
AT1G19140	1232.19	811.322	926.966	652.324	411.642	375.512
AT1G19170	27.6713	0	119.752	40.3861	61.2299	83.6294
AT1G19180	135.101	0	102.011	935.027	712.627	870.73
AT1G19220	43.9485	0	0	106.233	182.952	117.245
AT1G19230	146.495	0	0	107.111	25.8198	76.2503
AT1G19240	175.794	363.772	341.514	485.512	388.773	248.429
AT1G19290	24.4158	0	0	71.1147	171.886	59.8524
AT1G19310	1139.41	895.1	898.137	110.623	63.443	71.331
AT1G19340	24.4158	0	0	50.9216	67.8693	45.0943
AT1G19350	26.0436	0	0	0.877959	118.771	95.1079
AT1G19360	81.3861	0	79.8344	52.6776	25.0821	72.1509
AT1G19370	161.144	264.562	73.1816	185.249	127.624	161.519
AT1G19400	760.146	890.691	753.992	294.116	230.903	170.538
AT1G19430	30.9267	0	39.9172	28.0947	90.7382	179.557
AT1G19440	209.976	152.123	350.384	195.785	118.771	296.802
AT1G19450	0	0	0	52.6776	224.264	113.966
AT2G45730	224.626	2.20468	385.866	1438.98	2801.82	1764.42
AT1G19485	135.101	0	0	49.1657	244.182	145.941
AT2G46230	1256.6	877.462	1104.38	1123.79	1456.98	1914.46
AT1G19520	118.824	288.813	0	463.563	374.019	481.279
AT2G46250	133.473	0	0	45.6539	46.4757	55.7529
AT2G46800	1546.34	3770	1246.3	1384.54	423.445	848.592
AT1G19570	12795.5	10386.2	14303.7	2953.46	1825.83	2590.87
AT1G19580	289.735	458.573	195.151	240.561	245.657	155.78
AT1G19600	193.699	747.386	323.773	1079.89	1570.58	967.477
AT1G19650	126.962	0	141.928	99.2094	91.4759	137.743
AT2G47250	685.271	194.012	598.758	1294.99	2061.9	1247.88
AT1G19680	149.75	255.743	190.716	391.57	241.231	243.509
AT1G19690	40.6931	101.415	157.451	28.9727	106.23	32.7958
AT1G19700	0	0	0	29.8506	65.6561	90.1886
AT1G19715	0	0	0	0	28.7707	44.2744
AT1G19720	0	0	0	0	70.0824	55.7529
AT1G19730	2127.43	1673.35	4011.68	675.151	410.166	913.364
AT1G19740	2021.63	1642.49	1743.05	949.952	609.348	1158.51
AT2G47640	613.651	632.743	1159.82	916.59	925.087	666.575
AT1G19770	922.919	828.96	439.089	107.989	37.6232	131.183
AT1G19800	275.085	152.123	268.332	179.982	303.199	305.821
AT1G19835	0	0	55.4406	30.7286	70.0824	0
AT1G19850	0	0	0	50.9216	201.395	61.4922
AT1G19860	87.897	187.398	13.3057	526.776	500.905	458.322
AT1G19870	148.123	213.854	257.244	522.386	1040.91	708.39
AT1G19880	30.9267	116.848	82.052	360.841	962.711	405.029
AT1G19910	5688.89	4098.5	4479.6	2130.81	1023.94	1889.04
AT1G19920	115.568	68.3451	184.063	532.043	435.986	554.25
AT1G19980	6.51089	158.737	15.5234	86.04	78.1972	189.396
AT1G19990	0	0	39.9172	329.235	340.822	182.837
AT1G20010	0	105.825	0	104.477	388.035	176.278
AT1G20030	126.962	0	53.2229	0	0	0
AT1G20050	162.772	257.947	46.5701	1393.32	877.136	1014.21
AT1G20090	87.897	0	28.8291	104.477	135.001	123.804
AT2G47780	2830.61	4733.45	2701.07	3971.01	2225.67	3127.08
AT1G20110	3050.35	1973.19	2681.11	683.93	351.887	1042.09
AT2G47990	128.59	555.579	79.8344	719.049	1675.34	556.709
AT2G48120	83.0139	127.871	186.28	253.73	402.789	232.031
AT1G20220	945.707	1020.77	702.986	2914.82	5517.33	3260.73
AT1G20225	445.996	275.585	230.633	347.672	131.312	300.902
AT1G20230	0	0	95.3578	61.4572	147.542	32.7958
AT1G20260	166.028	63.9357	102.011	313.432	809.267	376.332
AT1G20270	0	156.532	115.316	208.076	117.296	149.221
AT3G01160	283.224	70.5497	48.7877	1640.03	3622.15	1848.05
AT1G20330	301.129	0	381.431	376.645	199.919	369.773
AT1G20340	0	0	0	427.566	376.969	386.991
AT1G20370	144.867	282.199	217.327	1857.76	2051.57	1479.91
AT1G20380	65.1089	0	0	35.1184	39.8363	11.4785
AT1G20410	27.6713	0	42.1348	249.34	638.119	192.676
AT1G20430	208.349	0	341.514	772.604	561.397	721.509
AT1G20440	0	50.7076	0	2466.19	6695.45	1836.57
AT1G20450	0	0	0	53.5555	153.444	43.4545
AT1G20460	151.378	119.053	102.011	75.5045	42.7871	0
AT1G20490	120.451	149.918	0	15.8033	5.90167	0
AT1G20510	55.3426	0	75.3992	92.1857	69.3447	63.9519
AT1G20540	55.3426	138.895	0	115.891	120.247	38.5351
AT1G20550	48.8317	0	59.8758	90.4298	57.5413	75.4304
AT1G20560	123.707	110.234	279.421	191.395	205.821	181.197
AT1G20575	537.149	339.521	856.002	509.216	396.15	282.864
AT3G01310	621.79	233.696	361.473	178.226	295.821	123.804
AT3G01490	100.919	0	137.493	79.0164	63.443	0
AT1G20630	3817.01	1695.4	3991.72	401.228	196.231	338.617
AT1G20640	128.59	0	59.8758	28.0947	108.443	88.5488
AT3G02220	2286.95	2409.72	2344.03	7114.98	4952.98	6088.55
AT1G20670	236.02	119.053	137.493	616.327	727.381	445.204
AT1G20693	5547.28	8790.06	8069.93	14970.1	5114.54	11200.6
AT1G20696	7974.21	10093	7699.59	7179.07	3417.81	5821.26
AT1G20760	154.634	425.503	270.55	221.246	526.724	223.012
AT1G20770	369.493	489.439	248.374	361.719	430.822	386.171
AT1G20780	130.218	103.62	124.187	187.005	160.083	155.78
AT1G20810	63.4812	273.38	75.3992	21.949	112.132	85.2692
AT1G20816	61.8535	198.421	42.1348	62.3351	153.444	140.202
AT1G20823	55.3426	182.988	115.316	130.816	33.1969	27.8765
AT1G20830	192.071	59.5264	549.971	251.096	231.641	238.59
AT1G20840	63.4812	0	46.5701	91.3078	94.4268	184.477
AT1G20870	379.259	357.158	538.882	16.6812	8.85251	3.27958
AT1G20880	540.404	674.632	363.69	116.769	45.738	109.046
AT3G02330	16.2772	0	0	20.1931	92.9514	39.355
AT1G20900	164.4	588.649	297.161	378.401	474.347	459.142
AT1G20910	255.552	211.649	168.539	946.44	2033.13	1039.63
AT3G02420	524.127	641.562	414.695	581.209	537.79	346.816
AT1G20950	144.867	202.831	148.581	235.293	1199.52	875.649
AT1G20960	527.382	981.082	465.701	1331.86	1865.67	1593.06
AT3G02770	1836.07	2813.17	2102.31	268.656	198.444	301.722
AT3G02990	1071.04	595.264	465.701	1036.87	1092.55	528.013
AT3G03060	37.4376	0	0	393.326	568.774	252.528
AT1G21050	0	0	0	348.55	474.347	451.763
AT1G21060	0	0	0	85.1621	285.493	104.947
AT1G21065	2363.45	3031.43	3508.28	622.473	548.118	733.807
AT1G21080	1865.37	1261.08	2257.54	485.512	437.462	327.958
AT1G21090	0	0	0	181.738	95.1645	82.8095
AT1G21150	17.9049	0	0	0	42.7871	26.2367
AT3G03920	1298.92	3113.01	1414.84	5896.38	8166.44	5426.07
AT1G21170	69.9921	0	73.1816	116.769	247.133	172.998
AT3G03950	1043.37	948.012	496.748	705.001	897.054	938.781
AT1G21200	0	0	0	158.911	106.968	113.966
AT1G21350	73.2475	0	66.5287	62.3351	135.001	16.3979
AT1G21370	71.6198	158.737	102.011	17.5592	39.8363	77.0702
AT1G21380	856.182	634.948	842.697	871.814	815.907	1026.51
AT1G21390	0	0	0	71.1147	70.8201	50.8336
AT1G21400	599.002	641.562	210.674	50.0437	0	64.7718
AT3G04580	110.685	114.643	110.881	130.816	160.083	265.646
AT1G21440	0	152.123	35.482	21.071	106.968	54.1131
AT3G04770	151.378	0	37.6996	2534.67	3042.31	3692.81
AT3G04820	65.1089	92.5965	0	165.056	414.593	316.48
AT1G21480	26.0436	0	84.2697	40.3861	26.5575	0
AT1G21560	0	0	0	69.3588	171.149	84.4493
AT3G04890	411.814	132.281	465.701	66.7249	42.7871	59.8524
AT1G21590	182.305	55.117	115.316	270.411	430.822	305.821
AT3G05060	86.2693	313.065	68.7463	3894.63	7824.15	3604.26
AT1G21610	465.529	515.895	439.089	202.809	210.247	200.875
AT3G05640	89.5247	451.959	348.167	82.5282	48.6888	38.5351
AT3G06200	568.075	912.737	459.048	442.492	326.067	171.358
AT3G06530	128.59	134.485	184.063	683.053	730.332	652.637
AT1G21660	151.378	213.854	46.5701	176.47	172.624	78.71
AT1G21670	192.071	136.69	79.8344	17.5592	8.85251	1.63979
AT3G06690	188.816	6.61404	8.87049	74.6265	129.837	19.6775
AT1G21690	232.764	143.304	164.104	482.878	819.595	545.231
AT1G21700	296.245	0	223.98	539.945	962.711	438.644
AT1G21710	0	127.871	0	90.4298	249.346	245.149
AT1G21720	999.422	1150.84	1831.76	1935.9	1618.53	2229.3
AT1G21730	0	0	0	0	190.329	83.6294
AT1G21740	0	0	0	71.9927	215.411	58.2126
AT1G21750	81.3861	255.743	37.6996	1511.85	1276.97	1577.48
AT3G06860	24168.4	14233.4	22060.9	32758.4	36746.8	43963.6
AT1G21770	143.24	291.018	226.197	42.142	11.0656	115.605
AT3G06930	600.63	663.609	445.742	1489.9	1744.68	1414.32
AT1G21790	625.045	119.053	915.878	0	35.41	81.1697
AT1G21830	45.5762	0	0	21.949	21.3936	22.9571
AT1G21880	0	0	0	113.257	160.083	317.3
AT1G21900	478.55	967.854	709.639	398.594	195.493	414.867
AT1G21920	148.123	83.7778	95.3578	142.229	265.575	150.861
AT1G21930	48.8317	152.123	221.762	148.375	103.279	127.084
AT1G21980	0	0	0	104.477	348.937	125.444
AT1G22020	122.079	66.1404	217.327	274.801	298.772	304.181
AT1G22040	50.4594	0	137.493	169.446	68.607	32.7958
AT1G22050	214.859	262.357	115.316	93.9417	78.1972	159.88
AT1G22060	17.9049	244.719	0	6.14572	64.9184	0
AT1G22070	237.648	851.006	199.586	364.353	413.855	377.152
AT1G22110	21.1604	0	0	123.792	34.6723	51.6534
AT1G22140	483.434	507.076	472.354	1143.1	600.495	1379.88
AT1G22160	32.5545	110.234	0	23.7049	49.4265	9.83875
AT1G22170	0	0	0	34.2404	132.788	71.331
AT1G22180	286.479	0	368.125	57.0674	64.9184	72.1509
AT1G22190	5529.37	7595.12	8378.18	298.506	573.2	745.285
AT3G06980	43.9485	103.62	110.881	91.3078	243.444	135.283
AT1G22270	581.097	888.486	1130.99	1893.76	1239.35	1571.74
AT1G22280	971.75	566.603	1390.45	215.978	202.132	169.719
AT1G22300	4341.14	2639	4976.35	10537.3	7233.24	11264.5
AT1G22310	0	0	0	64.091	113.607	130.363
AT1G22360	135.101	44.0936	359.255	657.592	936.891	785.46
AT3G07050	188.816	220.468	75.3992	3963.99	9019.97	3515.71
AT3G07310	5867.94	4645.26	5546.27	1125.54	1064.52	1119.16
AT1G22400	229.509	251.333	598.758	142.229	156.394	36.0754
AT1G22410	1084.06	705.497	1217.47	201.931	480.986	384.531
AT1G22450	1477.97	1580.76	1503.55	2808.59	3061.49	2162.89
AT3G08010	621.79	811.322	592.105	368.743	486.15	302.542
AT1G22510	86.2693	0	157.451	205.442	188.854	177.917
AT1G22520	496.455	756.205	609.846	1036.87	1030.58	1526.65
AT1G22530	182.305	218.263	217.327	5377.5	15587.1	6108.23
AT1G22540	47.204	134.485	0	76.3825	36.8855	90.1886
AT1G22570	0	0	55.4406	16.6812	50.9019	56.5728
AT1G22590	110.685	130.076	35.482	26.3388	56.8036	65.5917
AT1G22600	799.212	2599.32	1306.18	398.594	61.2299	121.345
AT1G22620	346.705	119.053	357.037	142.229	188.854	182.017
AT1G22640	239.275	160.942	223.98	613.694	359.264	314.84
AT1G22660	138.356	158.737	126.404	196.663	347.461	241.049
AT1G22700	690.154	79.3685	554.406	439.858	628.528	532.932
AT1G22710	0	0	53.2229	292.361	329.756	332.878
AT1G22730	83.0139	0	179.627	429.322	582.053	448.483
AT1G22740	177.422	77.1638	166.322	21.949	59.0167	66.4116
AT1G22750	60.2257	222.673	55.4406	62.3351	60.4922	105.767
AT1G22770	441.113	0	532.23	241.439	193.28	263.187
AT1G22780	1377.05	1100.13	1255.17	5568.02	5540.2	4424.16
AT1G22790	227.881	460.778	153.016	62.3351	81.8857	67.2315
AT3G08820	13.0218	61.731	0	132.572	248.608	132.823
AT1G22840	2405.77	2588.29	3100.24	3409.99	3553.55	3907.62
AT1G22850	84.6416	0	88.7049	0	41.3117	45.0943
AT3G08950	139.984	220.468	102.011	179.104	286.231	222.192
AT1G22870	0	0	0	49.1657	39.8363	25.4168
AT1G22882	47.204	0	0	95.6976	106.968	62.3121
AT1G22910	0	0	0	130.816	241.231	192.676
AT1G22920	537.149	524.714	676.375	1012.29	1187.71	1103.58
AT1G22930	1759.57	330.702	1448.11	216.856	111.394	207.434
AT1G22940	161.144	103.62	192.933	186.127	191.804	153.321
AT1G22950	185.56	0	57.6582	662.859	703.775	577.207
AT1G22960	30.9267	0	0	98.3315	91.4759	55.7529
AT1G22970	376.004	279.994	838.261	1528.53	835.825	1491.39
AT1G22985	2083.49	2896.95	3186.72	208.954	78.1972	241.869
AT1G23000	8.13861	0	0	158.911	240.493	186.936
AT1G23010	76.503	0	8.87049	22.827	37.6232	54.1131
AT1G23020	14.6495	0	0	128.182	77.4595	57.3927
AT1G23040	8.13861	299.836	110.881	214.222	129.099	151.681
AT3G09430	0	136.69	0	63.2131	87.7874	63.132
AT1G23080	0	0	0	91.3078	147.542	45.0943
AT1G23090	74.8752	136.69	0	24.5829	84.8366	44.2744
AT1G23100	428.091	178.579	849.35	2313.42	1214.27	1879.2
AT1G23120	460.646	846.597	452.395	0	14.7542	66.4116
AT3G09720	221.37	0	106.446	423.176	662.463	469.8
AT1G23190	618.535	542.351	310.467	892.007	1268.86	1333.97
AT1G23201	131.845	273.38	272.768	7.02368	0	23.777
AT1G23220	865.948	754	1199.73	148.375	175.575	385.351
AT1G23230	162.772	105.825	179.627	117.647	317.215	209.073
AT1G23260	209.976	229.287	463.483	358.207	594.594	574.747
AT3G09760	286.479	138.895	195.151	494.291	278.854	400.109
AT1G23310	460.646	350.544	439.089	286.215	466.97	434.545
AT1G23330	0	0	0	12.2914	31.7215	0
AT1G23360	87.897	99.2106	0	17.5592	110.656	54.1131
AT1G23380	112.313	315.269	44.3525	86.918	119.509	132.823
AT1G23390	53.7148	0	51.0053	0	14.0165	0
AT1G23400	398.792	209.445	547.753	63.2131	272.215	235.31
AT1G23440	4280.91	3723.7	3927.41	594.379	233.116	696.092
AT1G23460	14.6495	224.877	0	23.7049	42.7871	6.55917
AT1G23490	795.956	544.556	862.655	1468.83	1932.06	1591.42
AT1G23550	608.768	220.468	1122.12	244.951	135.738	258.267
AT3G09830	190.444	264.562	42.1348	32.4845	64.9184	113.966
AT1G23740	86.2693	138.895	0	43.898	167.46	99.2074
AT1G23750	0	0	0	55.3115	94.4268	156.6
AT3G09970	851.299	266.766	549.971	356.452	281.805	183.657
AT1G23820	1351.01	1825.47	1184.21	4565.39	7870.62	5371.96
AT3G10690	319.034	987.696	674.157	775.238	773.119	751.025
AT1G23870	506.222	103.62	243.939	82.5282	158.607	159.88
AT1G23890	83.0139	55.117	88.7049	206.321	102.542	95.1079
AT3G11220	149.75	0	312.685	237.927	318.69	369.773
AT1G23935	34.1822	0	102.011	157.155	98.853	82.8095
AT1G23950	2890.84	2467.04	3146.81	1182.61	1254.84	1484.01
AT1G23960	846.416	564.398	645.328	204.565	207.296	332.058
AT1G23970	815.489	540.146	578.8	171.202	329.756	402.569
AT1G24040	157.889	94.8012	153.016	38.6302	97.3776	71.331
AT1G24050	310.895	758.41	368.125	943.806	885.989	795.299
AT3G11400	3441.01	5538.15	4694.71	11586.4	10860.6	12031.1
AT1G24100	185.56	125.667	237.286	122.036	332.707	206.614
AT1G24120	310.895	143.304	192.933	107.111	305.412	209.893
AT1G24150	0	0	0	30.7286	13.2788	14.7581
AT1G24160	561.564	48.5029	359.255	729.584	1098.45	856.791
AT1G24170	0	0	0	0	19.9182	19.6775
AT3G11450	100.919	260.152	192.933	1448.63	3349.94	1050.29
AT3G11460	0	332.907	37.6996	53.5555	53.8528	79.5299
AT1G24210	48.8317	0	181.845	0	15.4919	23.777
AT1G24240	74.8752	0	168.539	115.013	96.6399	120.525
AT3G11964	128.59	0	270.55	1000.87	2587.88	1157.69
AT3G12270	276.713	70.5497	281.638	2890.24	4565.68	3703.47
AT1G24280	37.4376	0	31.0467	0	147.542	64.7718
AT3G12530	253.925	79.3685	19.9586	215.978	208.034	273.025
AT3G13150	112.313	546.76	33.2643	1479.36	1434.85	1579.94
AT1G24310	279.968	174.17	155.234	216.856	828.447	434.545
AT1G24340	91.1525	138.895	73.1816	41.2641	130.575	114.785
AT1G24350	0	112.439	266.115	0	101.804	25.4168
AT1G24360	112.313	174.17	46.5701	413.519	1296.89	853.512
AT1G24440	266.947	112.439	133.057	136.962	73.7709	75.4304
AT1G24450	392.281	687.86	543.318	312.554	193.28	263.187
AT1G24460	332.055	218.263	341.514	925.369	2387.23	1187.21
AT3G13460	2003.73	3139.46	1805.14	4526.76	4013.88	3573.93
AT1G24510	1114.99	1582.96	946.925	4363.46	6967.66	4297.07
AT1G24530	266.947	551.17	731.816	50.9216	25.0821	55.7529
AT1G24560	214.859	0	141.928	273.923	825.497	386.171
AT1G24580	56.9703	295.427	137.493	680.419	528.938	819.076
AT1G24600	281.596	736.363	678.593	0	17.705	25.4168
AT1G24610	115.568	77.1638	64.3111	262.51	221.313	182.837
AT3G13740	454.135	332.907	467.918	288.849	635.905	261.547
AT1G24735	2498.55	4107.32	2561.35	640.91	181.476	380.432
AT1G24764	206.721	0	64.3111	515.362	1085.91	483.739
AT1G24800	538.776	648.176	636.458	1914.83	1031.32	1675.87
AT1G24880	48.8317	0	2.21762	153.643	89.2628	87.7289
AT1G24881	616.907	418.889	494.53	2403.85	1083.69	2490.84
AT1G25055	68.3644	213.854	175.192	383.668	192.542	340.257
AT1G25150	413.442	749.591	534.447	1759.43	1125.74	1868.54
AT1G25220	229.509	48.5029	161.887	176.47	335.658	245.969
AT1G25260	997.794	687.86	620.934	6114.99	4993.55	6273.02
AT1G25275	708.059	1660.12	1170.9	211.588	58.279	195.135
AT3G13880	29.299	0	0	60.5792	145.329	81.1697
AT1G25310	848.043	906.123	924.749	2021.06	172.624	3611.64
AT1G25320	0	0	0	21.071	36.8855	1.63979
AT1G25350	932.685	253.538	370.343	1810.35	4294.21	2299.81
AT1G25370	130.218	147.714	195.151	67.6029	67.1316	91.8284
AT1G25375	0	0	0	51.7996	185.903	151.681
AT1G25380	224.626	275.585	270.55	409.129	683.856	358.295
AT1G25420	169.283	383.614	350.384	438.102	390.986	519.814
AT1G25422	444.368	1483.75	361.473	1157.15	658.774	755.124
AT1G25450	17.9049	0	51.0053	107.111	12.5411	53.2932
AT1G25470	97.6634	37.4796	166.322	46.5318	251.559	262.367
AT1G25480	17.9049	0	37.6996	11.4135	30.9838	83.6294
AT1G25490	302.756	158.737	343.731	1422.29	3034.2	1869.36
AT1G25520	47.204	0	0	305.53	540.003	400.929
AT3G14060	211.604	132.281	208.457	43.898	9.59022	0
AT1G25550	16.2772	0	42.1348	161.544	140.903	186.936
AT1G25560	0	0	51.0053	22.827	85.5743	89.3687
AT1G25570	0	0	0	128.182	68.607	68.8713
AT3G14690	462.273	1333.83	492.312	535.555	180.001	410.768
AT3G14730	24.4158	0	0	46.5318	87.0497	59.8524
AT1G26110	4132.79	3146.08	3297.61	3022.81	5605.11	2795.84
AT1G26120	123.707	253.538	0	35.9963	127.624	209.073
AT1G26130	0	0	0	63.2131	7.37709	22.1372
AT1G26150	47.204	0	0	18.4371	55.3282	28.6964
AT3G14900	113.941	0	0	106.233	182.952	87.7289
AT1G26170	16.2772	101.415	66.5287	242.317	432.298	288.603
AT1G26180	52.0871	0	0	188.761	84.0989	144.302
AT3G15140	122.079	224.877	44.3525	170.324	328.281	385.351
AT1G26260	105.802	158.737	24.3939	128.182	236.067	95.1079
AT1G26270	190.444	61.731	113.099	1007.02	1417.88	727.248
AT1G26300	198.582	114.643	51.0053	111.501	117.296	97.5676
AT1G26340	216.487	0	73.1816	2431.07	2037.55	2134.19
AT3G15590	358.099	218.263	751.774	614.572	495.741	414.867
AT1G26400	459.018	826.755	357.037	47.4098	6.63938	31.9759
AT1G26440	139.984	0	121.969	0	41.3117	14.7581
AT1G26460	291.362	416.684	450.177	398.594	489.839	178.737
AT1G26470	1017.33	1371.31	1565.64	820.014	826.972	846.952
AT1G26520	68.3644	136.69	110.881	230.903	560.659	265.646
AT1G26550	2184.4	3388.59	3029.27	4466.18	4691.83	4306.09
AT1G26570	0	0	0	122.914	205.083	41.8147
AT1G26580	644.578	0	192.933	242.317	236.067	298.442
AT1G26620	0	0	0	31.6065	51.6397	43.4545
AT1G26630	19138.8	11415.8	18741.1	104085	52206.2	98565.4
AT1G26640	0	0	53.2229	72.8706	127.624	21.3173
AT1G26650	177.422	0	88.7049	45.6539	64.9184	50.0136
AT3G16260	166.028	165.351	121.969	117.647	233.116	187.756
AT3G16870	138.356	282.199	164.104	1515.36	1552.14	1250.34
AT1G26670	1313.57	1205.96	1616.65	224.758	247.87	138.562
AT1G26690	47.204	0	68.7463	31.6065	21.3936	77.0702
AT1G26740	460.646	676.837	623.152	728.706	905.169	561.629
AT1G26750	96.0356	116.848	201.804	171.202	483.937	353.375
AT1G26770	0	35.2749	0	5219.47	12375.1	5606.45
AT1G26800	4469.73	4391.72	5552.93	284.459	44.2626	246.789
AT1G26830	817.117	800.299	365.908	517.996	503.118	463.241
AT1G26850	613.651	632.743	339.296	909.566	460.331	638.699
AT1G26880	1336.36	1631.46	1237.43	3589.98	4412.24	2435.09
AT1G26900	0	0	26.6115	149.253	60.4922	37.7152
AT1G26910	66.7366	138.895	57.6582	2857.76	2019.11	3286.96
AT1G26920	58.598	0	0	808.601	339.346	556.709
AT1G26940	96.0356	0	68.7463	88.6739	35.41	94.288
AT1G27000	1560.99	1179.5	1020.11	410.885	717.053	659.196
AT3G17170	156.261	0	161.887	517.118	1568.37	507.516
AT1G27050	130.218	288.813	119.752	2676.02	2165.91	2995.08
AT3G17465	136.729	264.562	219.545	1208.95	1144.92	907.625
AT3G17700	43.9485	238.105	0	79.0164	39.8363	84.4493
AT1G27090	1461.69	2396.49	1204.17	2109.74	3372.81	2261.27
AT1G27100	68.3644	0	82.052	85.1621	165.985	81.1697
AT1G27130	1868.63	4003.7	2142.22	906.932	624.102	580.486
AT3G17910	166.028	284.404	248.374	236.171	302.461	291.883
AT3G17970	592.491	1047.22	490.095	739.242	566.561	643.618
AT1G27190	149.75	108.029	199.586	255.486	75.9841	182.017
AT1G27200	0	0	0	0	44.2626	44.2744
AT1G27210	39.0653	105.825	64.3111	143.107	375.494	79.5299
AT3G18020	68.3644	0	0	0	54.5905	65.5917
AT3G18370	571.331	268.971	257.244	461.807	385.084	479.639
AT1G27310	392.281	513.69	359.255	1379.27	1175.17	831.375
AT3G18690	118.824	134.485	0	9.65755	42.7871	0
AT1G27330	239.275	291.018	144.145	302.896	494.265	287.784
AT1G27340	0	0	0	57.0674	284.018	54.933
AT1G27350	1106.85	1084.7	1326.14	1915.71	1215.74	1889.86
AT1G27385	1495.88	1448.47	1541.25	146.619	298.035	231.211
AT1G27390	2438.33	1810.04	3237.73	7402.08	5404.46	7889.86
AT1G27400	244.158	480.62	172.975	7100.06	10071.2	5238.31
AT1G27410	113.941	231.491	51.0053	28.9727	92.9514	103.307
AT3G18790	400.42	178.579	261.68	1307.28	1482.8	1347.09
AT1G27435	213.232	187.398	79.8344	1107.11	936.153	656.737
AT1G27450	123.707	52.9123	219.545	2050.03	2924.28	2080.9
AT1G27460	0	0	0	171.202	388.773	442.744
AT1G27461	17839.8	20247.8	22182.9	4316.93	1583.86	5292.43
AT3G19250	21.1604	0	0	88.6739	99.5908	68.8713
AT3G19810	612.024	291.018	722.945	369.621	351.887	284.504
AT1G27510	476.923	1131	425.784	309.92	457.38	150.861
AT1G27520	16.2772	218.263	64.3111	64.091	91.4759	81.9896
AT1G27530	2413.91	3710.48	3149.02	1286.21	1145.66	1229.84
AT1G27540	838.277	864.234	576.582	390.692	345.248	412.408
AT1G27595	501.339	240.31	357.037	401.228	871.235	431.265
AT1G27600	315.778	487.234	283.856	166.812	160.083	70.511
AT1G27630	397.164	0	441.307	692.71	565.085	1057.67
AT1G27650	1009.19	1708.63	831.609	1288.84	1080.01	692.812
AT1G27680	281.596	189.602	130.84	317.821	444.839	350.916
AT1G27690	102.546	0	104.228	211.588	222.788	217.272
AT1G27700	0	0	0	19.3151	81.8857	126.264
AT1G27730	942.451	1860.75	1672.09	129.938	70.8201	120.525
AT3G20000	385.77	229.287	261.68	2435.46	3715.1	1911.18
AT1G27752	45.5762	308.655	168.539	187.005	293.608	357.475
AT1G27760	1539.83	1007.54	1206.39	1498.68	1636.24	1847.23
AT1G27770	61.8535	110.234	0	51.7996	67.8693	93.4681
AT3G20440	22.7881	0	44.3525	232.659	353.363	345.176
AT1G27850	162.772	125.667	62.0934	143.985	303.936	250.888
AT1G27880	13.0218	0	0	82.5282	140.165	24.5969
AT3G21300	29.299	121.257	117.534	193.151	457.38	267.286
AT1G27910	309.267	97.0059	181.845	156.277	113.607	214.813
AT1G27930	0	0	0	30.7286	105.492	24.5969
AT1G27950	2978.73	4823.84	3705.65	3828.78	2583.46	2946.71
AT1G27960	348.333	74.9591	385.866	200.175	151.968	117.245
AT1G27970	822	564.398	479.007	4419.65	3735.76	4176.55
AT1G27980	406.931	200.626	447.96	205.442	346.723	341.897
AT1G27990	15847.5	25120.1	20366.7	1030.72	42.0494	741.186
AT3G21540	236.02	194.012	399.172	1272.16	2142.31	1422.52
AT1G28060	392.281	240.31	396.954	1771.72	3805.11	1438.92
AT1G28090	56.9703	0	79.8344	70.2368	194.755	105.767
AT1G28100	0	0	0	29.8506	67.1316	22.1372
AT1G28120	231.137	0	425.784	706.757	883.776	732.167
AT1G28140	747.125	897.305	150.798	230.025	141.64	186.116
AT1G28150	865.948	1153.05	632.023	179.104	180.739	88.5488
AT3G21720	38204.3	63276.5	38316.1	169955	125992	134914
AT1G28210	105.802	59.5264	0	106.233	129.099	44.2744
AT1G28230	29.299	114.643	0	32.4845	7.37709	55.7529
AT1G28240	24.4158	57.3217	0	15.8033	38.3609	0
AT1G28250	139.984	85.9825	188.498	216.856	126.148	195.135
AT1G28280	53.7148	0	53.2229	597.012	414.593	460.781
AT1G28290	0	0	0	91.3078	195.493	73.7906
AT1G28310	32.5545	0	0	35.9963	116.558	59.8524
AT1G28320	227.881	354.953	77.6168	64.969	199.181	173.818
AT3G22150	60.2257	105.825	161.887	47.4098	164.509	126.264
AT1G28340	170.911	119.053	221.762	176.47	104.017	209.073
AT1G28350	21.1604	0	0	658.47	1401.65	549.33
AT3G22310	159.517	222.673	354.82	1775.23	1577.96	1021.59
AT1G28370	69.9921	0	59.8758	76.3825	5.16397	74.6105
AT1G28380	187.188	191.807	297.161	4.3898	28.7707	58.2126
AT1G28390	0	0	0	67.6029	42.7871	0
AT1G28395	118.824	0	179.627	1062.33	1370.66	1173.27
AT1G28400	0	0	0	0	27.2952	0
AT3G22660	232.764	405.661	62.0934	3919.21	6747.09	3040.99
AT1G28440	102.546	0	0	234.415	81.148	355.015
AT1G28490	306.012	249.129	554.406	315.187	490.577	343.536
AT1G28510	4.88317	0	0	34.2404	228.69	90.1886
AT1G28520	319.034	531.328	332.643	165.056	208.772	281.224
AT3G23620	478.55	138.895	747.339	2568.91	3701.82	3564.91
AT1G28540	1473.09	2711.76	1869.46	493.413	201.395	358.295
AT1G28560	118.824	0	139.71	78.1384	132.788	136.923
AT1G28580	0	0	0	172.08	173.362	232.851
AT1G28600	0	0	0	54.4335	22.869	6.55917
AT1G28640	198.582	238.105	144.145	93.9417	9.59022	52.4733
AT1G28650	0	46.2983	26.6115	388.936	162.296	209.073
AT1G28660	0	0	0	521.508	359.264	476.36
AT1G28680	0	0	0	70.2368	53.1151	18.8576
AT1G28760	40.6931	114.643	68.7463	287.093	66.3938	79.5299
AT1G28960	104.174	92.5965	84.2697	42.142	67.1316	91.8284
AT1G29030	122.079	0	197.368	921.857	1486.48	1211.81
AT1G29040	117.196	0	22.1762	232.659	237.542	300.902
AT1G29060	449.251	1131	953.578	389.814	244.182	302.542
AT1G29070	268.574	544.556	760.645	1129.06	1039.43	1006.01
AT1G29120	309.267	467.392	388.084	420.543	510.495	314.02
AT1G29150	5524.49	5626.34	6739.36	9973.62	8207.02	11317.8
AT1G29170	0	0	0	184.371	365.166	227.931
AT1G29195	291.362	41.8889	28.8291	316.943	250.083	462.421
AT3G23710	463.901	1382.33	485.659	684.808	857.218	819.896
AT1G29240	141.612	97.0059	0	172.08	194.755	148.401
AT1G29250	2098.13	1296.35	2408.34	9611.9	5746.02	10742.3
AT1G29260	800.84	844.392	663.069	205.442	205.083	213.993
AT1G29310	0	0	0	75.5045	145.329	31.9759
AT3G23910	94.4079	202.831	308.25	205.442	359.264	158.24
AT1G29330	1072.67	723.135	680.81	345.038	49.4265	183.657
AT3G23990	356.471	339.521	492.312	3034.23	3988.06	3614.1
AT1G29350	784.562	1757.13	640.893	2172.95	3791.83	2709.76
AT1G29370	577.841	1415.4	530.012	1551.35	1951.98	1702.92
AT1G29390	0	105.825	215.109	13.1694	75.9841	109.866
AT1G29400	1510.53	582.035	1288.44	185.249	73.7709	175.458
AT1G29418	0	0	0	456.539	551.069	673.955
AT1G29465	94.4079	134.485	0	195.785	139.427	291.063
AT1G29470	76.503	119.053	66.5287	374.011	269.264	329.598
AT1G29530	14.6495	0	0	211.588	239.018	149.221
AT1G29680	16358.6	17035.6	21504.3	745.388	70.0824	890.407
AT1G29690	113.941	0	0	40.3861	94.4268	26.2367
AT1G29700	201.838	52.9123	0	76.3825	53.8528	59.8524
AT1G29710	71.6198	123.462	97.5754	233.537	106.968	85.2692
AT3G24000	48.8317	103.62	8.87049	217.734	160.821	129.544
AT1G29790	234.392	535.737	235.068	66.7249	191.067	275.485
AT1G29800	118.824	66.1404	2.21762	24.5829	110.656	121.345
AT1G29810	465.529	116.848	609.846	482.878	230.165	562.449
AT1G29820	188.816	103.62	204.021	280.947	346.723	41.8147
AT1G29840	40.6931	0	0	160.667	174.837	92.6483
AT1G29850	1583.77	2010.67	2304.11	537.311	1083.69	559.169
AT1G29880	1048.25	778.252	1918.24	3048.28	3955.6	2755.67
AT1G29890	0	0	0	37.7523	38.3609	33.6157
AT1G29900	323.917	209.445	410.26	2312.55	1835.42	1893.14
AT1G29930	45.5762	0	0	27.2167	131.312	18.0377
AT1G29940	283.224	112.439	117.534	615.45	1056.4	909.265
AT1G29950	156.261	0	219.545	72.8706	248.608	173.818
AT1G29960	26.0436	0	57.6582	104.477	50.1642	19.6775
AT1G29965	1.62772	0	0	26.3388	26.5575	69.6912
AT1G29970	828.511	277.79	780.603	129.938	84.0989	145.941
AT1G29990	893.62	231.491	942.49	2194.9	1362.55	1567.64
AT1G30000	175.794	0	0	144.863	64.1807	70.511
AT1G30010	58.598	0	0	79.0164	146.066	118.885
AT1G30040	146.495	103.62	219.545	214.222	185.165	136.923
AT3G24090	196.954	335.111	73.1816	36.8743	120.984	87.7289
AT1G30090	712.942	130.076	678.593	324.845	282.543	306.641
AT1G30100	29.299	0	53.2229	828.794	407.216	570.648
AT1G30110	262.063	392.433	321.555	50.0437	20.6559	99.2074
AT1G30120	21.1604	0	0	46.5318	253.772	129.544
AT1G30130	115.568	372.591	297.161	64.091	42.0494	26.2367
AT1G30135	166.028	630.538	594.323	21.071	11.0656	49.1938
AT3G25910	1657.02	1704.22	1656.56	1066.72	717.791	814.157
AT1G30210	130.218	77.1638	221.762	212.466	311.313	449.303
AT1G30220	50.4594	0	46.5701	54.4335	2.95084	111.506
AT1G30230	1780.73	1596.19	1749.7	24979.7	21544.1	22425.8
AT1G30240	50.4594	0	0	169.446	746.562	432.905
AT1G30260	236.02	149.918	372.561	92.1857	5.90167	45.0943
AT1G30270	16.2772	121.257	44.3525	298.506	304.674	114.785
AT1G30290	76.503	79.3685	0	8.77959	46.4757	70.511
AT1G30300	32.5545	0	51.0053	165.056	225.001	177.917
AT1G30320	174.166	171.965	86.4873	0	154.181	44.2744
AT1G30330	43.9485	0	73.1816	555.748	843.202	520.634
AT1G30360	525.754	105.825	510.053	243.195	114.345	157.42
AT1G30400	122.079	189.602	0	248.463	221.313	288.603
AT1G30410	0	0	0	19.3151	8.1148	0
AT1G30440	94.4079	0	0	385.424	487.626	436.185
AT1G30450	24.4158	0	0	215.1	162.296	113.146
AT3G26410	294.618	240.31	199.586	657.592	629.266	868.27
AT3G26540	0	136.69	0	23.7049	53.8528	0
AT1G30475	1536.57	848.802	1767.44	681.297	446.314	754.304
AT3G26782	65.1089	0	22.1762	199.297	137.214	63.9519
AT1G30490	0	0	0	98.3315	203.608	89.3687
AT3G44320	1018.95	2559.63	1483.59	195.785	97.3776	209.073
AT1G30510	358.099	251.333	188.498	394.204	827.71	146.761
AT1G30530	113.941	279.994	48.7877	414.397	634.43	496.857
AT1G30540	37.4376	229.287	294.944	9.65755	101.804	109.866
AT1G30570	0	0	0	139.596	34.6723	61.4922
AT1G30580	1923.97	1774.77	1496.89	5553.09	7359.39	4654.55
AT1G30590	444.368	288.813	204.021	1574.18	1507.14	1530.75
AT1G30600	71.6198	0	19.9586	89.5519	86.312	84.4493
AT1G30610	17.9049	0	150.798	0	98.853	72.9707
AT1G30620	112.313	240.31	44.3525	194.029	114.345	142.662
AT1G30630	465.529	257.947	758.427	1049.16	2290.59	1524.19
AT1G30640	403.675	178.579	314.902	146.619	109.919	118.065
AT3G44750	397.164	630.538	359.255	17660.2	13138.6	15506.7
AT1G30690	100.919	0	0	2835.81	5473.06	2783.55
AT3G45770	524.127	731.954	59.8758	463.563	293.608	294.343
AT1G30820	214.859	0	0	574.186	1186.97	951.079
AT1G30825	21.1604	0	0	0	53.8528	109.046
AT1G30860	1762.82	1887.21	1785.19	58.8233	0	69.6912
AT3G45780	1780.73	1005.33	1740.83	323.089	1604.52	429.625
AT1G30890	131.845	0	24.3939	122.036	84.8366	71.331
AT1G30910	459.018	436.526	439.089	206.321	194.755	188.576
AT1G30960	154.634	174.17	79.8344	304.652	449.265	251.708
AT1G30970	459.018	134.485	281.638	1400.35	2805.51	2372.78
AT1G31010	361.354	90.3919	534.447	217.734	333.445	441.104
AT1G31020	429.719	0	401.39	445.125	184.427	247.609
AT1G31070	39.0653	0	0	64.969	239.018	36.0754
AT1G31120	34.1822	374.796	150.798	100.965	52.3774	63.9519
AT1G31130	727.592	754	434.654	470.586	162.296	525.553
AT1G31150	0	101.415	0	80.7723	142.378	82.8095
AT1G31160	384.142	114.643	352.602	359.085	273.69	495.217
AT1G31170	1552.85	2447.19	1865.02	339.77	131.312	385.351
AT1G31175	0	0	0	67.6029	46.4757	43.4545
AT1G31180	252.297	445.345	401.39	1494.29	2270.67	2084.18
AT1G31190	222.998	229.287	195.151	239.683	315.002	207.434
AT3G46210	429.719	1137.62	159.669	1900.78	1583.12	2034.98
AT1G31230	58.598	108.029	124.187	204.565	751.726	452.583
AT1G31280	203.465	114.643	536.665	116.769	148.28	258.267
AT1G31300	128.59	83.7778	255.027	150.131	61.2299	169.719
AT1G31320	102.546	119.053	106.446	27.2167	35.41	40.1749
AT1G31330	0	0	59.8758	155.399	132.788	28.6964
AT1G31340	867.576	1201.55	1104.38	2008.77	3048.95	2041.54
AT1G31360	0	0	0	87.7959	93.6891	32.7958
AT1G31410	0	134.485	68.7463	94.8196	290.658	58.2126
AT1G31420	42.3208	0	0	157.155	229.428	204.974
AT3G46610	92.7802	88.1872	33.2643	113.257	177.05	172.998
AT1G31460	268.574	0	170.757	352.94	138.689	237.77
AT1G31470	139.984	0	150.798	0	14.0165	0
AT1G31480	616.907	205.035	674.157	57.0674	8.85251	26.2367
AT1G31500	94.4079	123.462	73.1816	330.113	288.444	89.3687
AT1G31600	99.2911	105.825	239.503	122.914	253.034	131.183
AT3G46960	63.4812	83.7778	24.3939	83.4061	146.804	55.7529
AT1G31730	395.537	421.094	654.199	346.794	806.316	334.518
AT1G31750	12510.7	18254.8	12842.2	417.031	113.607	367.313
AT1G31760	17.9049	0	195.151	108.867	108.443	86.909
AT1G31770	58.598	0	0	0	21.3936	24.5969
AT1G31780	126.962	198.421	37.6996	90.4298	246.395	75.4304
AT3G48150	56.9703	262.357	97.5754	262.51	351.887	170.538
AT1G31800	0	0	0	0	121.722	29.5163
AT1G31810	262.063	720.93	204.021	394.204	555.495	268.926
AT1G31812	257.18	383.614	547.753	928.881	427.871	513.255
AT1G31814	53.7148	176.374	0	71.1147	47.2134	65.5917
AT1G31817	376.004	348.339	328.208	784.018	971.563	908.445
AT1G31830	332.055	659.199	678.593	412.641	96.6399	305.821
AT1G31835	40.6931	268.971	31.0467	138.718	207.296	227.111
AT1G31850	546.915	266.766	379.214	589.111	244.919	337.797
AT1G31860	94.4079	41.8889	55.4406	237.049	723.693	333.698
AT1G31870	535.521	654.79	268.332	1019.31	1591.98	1067.51
AT1G31910	486.689	590.854	97.5754	1718.17	2363.62	1259.36
AT1G31930	187.188	584.24	155.234	323.967	752.463	376.332
AT1G31940	761.774	99.2106	547.753	769.092	520.823	1001.91
AT1G31950	1.62772	0	57.6582	0	45.0003	21.3173
AT1G31970	60.2257	282.199	73.1816	2445.99	7979.06	2921.29
AT3G48500	211.604	279.994	299.379	300.262	615.987	295.982
AT1G32070	94.4079	132.281	79.8344	331.869	287.707	238.59
AT1G32090	55.3426	229.287	0	218.612	105.492	245.969
AT1G32127	128.59	275.585	421.348	48.2878	28.0329	77.0702
AT3G49560	2037.91	2656.64	2419.43	1158.03	1782.31	1670.95
AT1G32150	245.786	343.93	514.489	50.0437	125.411	151.681
AT1G32160	377.632	222.673	228.415	95.6976	154.181	89.3687
AT1G32190	0	0	0	114.135	271.477	104.947
AT1G32200	48.8317	0	0	112.379	579.84	323.039
AT1G32210	113.941	0	0	834.062	593.856	591.965
AT1G32220	488.317	116.848	689.681	93.9417	198.444	94.288
AT3G50310	0	132.281	0	3194.89	2544.36	3150.04
AT1G32240	105.802	0	55.4406	106.233	180.001	108.226
AT1G32260	408.558	354.953	665.287	58.8233	80.4103	112.326
AT1G32310	37.4376	68.3451	99.793	182.616	128.361	172.998
AT1G32330	0	94.8012	95.3578	289.727	469.921	270.566
AT1G32340	239.275	372.591	137.493	100.965	188.854	161.519
AT1G32360	880.598	92.5965	904.79	244.951	239.756	247.609
AT1G32370	66.7366	0	159.669	279.191	252.297	223.012
AT1G32380	2448.09	1838.7	2430.51	932.393	736.234	1040.45
AT1G32400	3047.1	2564.04	2842.99	575.063	219.837	518.994
AT1G32410	411.814	244.719	680.81	136.962	118.771	40.1749
AT1G32440	8.13861	0	110.881	93.9417	340.084	186.936
AT3G50910	340.194	1078.09	547.753	380.156	660.25	427.986
AT1G32500	131.845	377	718.51	867.424	946.481	880.568
AT3G51270	190.444	0	82.052	777.872	958.284	481.279
AT3G51790	68.3644	0	359.255	457.417	295.084	330.418
AT3G52140	144.867	632.743	778.386	2689.19	5934.87	3316.48
AT1G32560	248026	507742	339844	26910.3	8448.99	21581.3
AT1G32580	1323.34	575.421	1210.82	1235.29	1452.55	1379.88
AT3G53630	1082.44	1488.16	423.566	1465.31	912.546	861.711
AT1G32700	1030.35	480.62	955.795	103.599	188.116	233.67
AT1G32710	7098.5	15869.3	10374	209.832	21.3936	266.466
AT1G32730	161.144	0	130.84	611.938	683.119	538.672
AT1G32740	120.451	0	124.187	511.85	382.871	555.07
AT3G54090	266.947	249.129	175.192	705.879	1464.35	917.464
AT3G54740	92.7802	0	48.7877	74.6265	128.361	157.42
AT3G55010	138.356	70.5497	155.234	1712.02	2430.01	1890.68
AT3G55080	43.9485	114.643	0	122.036	73.0332	92.6483
AT1G32870	315.778	496.053	299.379	903.42	624.102	925.663
AT1G32900	0	0	0	14.9253	271.477	76.2503
AT1G32920	406.931	533.532	259.462	19795.3	9815.22	16611.1
AT1G32928	118.824	297.632	46.5701	92.1857	90.7382	51.6534
AT1G32930	0	0	0	175.592	63.443	35.2555
AT1G32940	16.2772	0	0	20.1931	54.5905	50.0136
AT1G32990	738.986	674.632	1417.06	4023.69	6290.45	4640.61
AT1G33040	514.36	330.702	425.784	3740.99	3127.15	3354.19
AT1G33050	685.271	504.872	481.224	214.222	236.067	218.912
AT1G33055	144.867	299.836	166.322	276.557	95.1645	483.739
AT3G55160	0	0	64.3111	136.962	298.035	293.523
AT3G55340	154.634	0	108.663	1590.86	3456.91	2413.77
AT3G55690	201.838	101.415	177.41	446.003	478.773	448.483
AT1G33120	3631.45	2147.36	2146.66	21846.3	12898.9	19262.6
AT1G33140	2915.25	2235.55	2747.64	20958.7	12801.5	16346.3
AT1G33230	836.649	754	1217.47	241.439	340.822	388.631
AT1G33240	0	0	0	253.73	711.889	477.18
AT3G56510	356.471	421.094	425.784	1124.67	1418.62	776.442
AT1G33260	22.7881	136.69	51.0053	67.6029	53.1151	0
AT1G33265	675.505	910.533	785.038	1070.23	660.987	1191.31
AT3G56550	16.2772	55.117	0	37.7523	89.2628	0
AT1G33290	278.341	416.684	170.757	60.5792	135.738	100.847
AT1G33330	0	0	0	64.091	79.6726	90.1886
AT1G33360	109.057	26.4562	0	104.477	96.6399	92.6483
AT1G33390	135.101	216.059	55.4406	746.265	1120.58	892.867
AT3G56680	732.475	771.638	614.282	1036.87	1555.09	1471.71
AT3G57000	1870.25	1856.34	1929.33	4901.65	6552.33	5834.38
AT1G33470	0	0	0	106.233	261.887	231.211
AT1G33480	42.3208	0	117.534	0	19.1804	0
AT1G33490	2565.29	4407.15	4787.85	1287.09	540.003	1652.09
AT1G33520	358.099	529.123	255.027	277.435	399.101	200.055
AT1G33560	86.2693	246.924	0	0	8.1148	27.0566
AT1G33590	0	55.117	0	54.4335	1.47542	23.777
AT1G33680	244.158	304.246	330.426	2432.83	5697.33	2188.3
AT1G33700	0	0	42.1348	47.4098	0	0
AT1G33750	0	0	0	64.091	191.067	87.7289
AT1G33780	73.2475	74.9591	119.752	106.233	47.9511	218.912
AT3G57140	157.889	0	62.0934	474.098	258.198	308.281
AT1G33800	0	0	0	40.3861	41.3117	54.933
AT1G33810	1432.4	1135.41	2004.73	4066.71	2888.87	4502.05
AT1G33970	2223.47	1543.28	1552.34	1135.2	826.972	1089.64
AT3G57150	522.499	888.486	290.509	6959.59	9375.55	4517.63
AT1G33990	784.562	1494.77	696.334	367.865	489.839	446.023
AT1G34000	208.349	478.415	456.83	507.461	287.707	698.551
AT1G34010	0	0	0	90.4298	135.001	58.2126
AT1G34020	50.4594	0	88.7049	326.601	143.116	249.248
AT1G34030	1466.58	1721.86	1162.03	5122.02	4429.94	4053.57
AT1G34110	40.6931	207.24	75.3992	115.013	152.706	132.003
AT1G34130	29.299	231.491	146.363	627.741	142.378	726.428
AT1G34150	0	0	0	72.8706	111.394	32.7958
AT3G57360	69.9921	79.3685	0	110.623	283.28	296.802
AT3G58660	200.21	421.094	243.939	8903.39	12096.2	6157.42
AT3G59040	74.8752	191.807	0	303.774	524.511	206.614
AT3G59820	312.523	476.211	93.1402	358.207	916.235	386.991
AT1G34210	63.4812	0	0	19.3151	127.624	107.406
AT1G34220	1043.37	800.299	1002.37	544.335	446.314	490.298
AT3G60300	957.101	1818.86	636.458	446.881	421.232	401.749
AT1G34270	79.7584	0	97.5754	97.4535	11.8034	9.01886
AT3G60360	315.778	645.971	159.669	530.288	1450.34	767.423
AT1G34320	102.546	114.643	172.975	379.279	269.264	55.7529
AT1G34350	9.76634	0	113.099	237.927	163.772	205.794
AT1G34355	16.2772	0	0	0	39.0986	29.5163
AT1G34360	83.0139	191.807	133.057	69.3588	195.493	20.4974
AT3G60500	410.186	231.491	598.758	724.317	789.349	546.051
AT1G34380	97.6634	341.725	144.145	194.907	313.526	303.361
AT1G34430	112.313	154.328	26.6115	504.827	850.579	523.913
AT1G34470	32.5545	0	35.482	74.6265	61.9676	44.2744
AT1G34550	37.4376	0	0	121.158	75.9841	249.248
AT1G34570	195.327	0	153.016	636.521	321.641	528.013
AT3G61140	1045	302.041	1430.37	2185.24	2603.38	2585.13
AT1G34630	135.101	101.415	88.7049	82.5282	101.066	83.6294
AT1G34640	48.8317	119.053	90.9225	92.1857	124.673	276.305
AT3G61530	1058.02	295.427	1097.72	431.956	303.199	529.653
AT1G34770	364.61	57.3217	534.447	738.364	568.774	849.412
AT3G61620	244.158	134.485	321.555	1185.24	1233.45	1080.62
AT1G35160	2643.42	1223.6	2800.86	3250.21	3129.36	5056.3
AT1G35190	7419.16	3507.64	7269.37	629.497	593.118	1215.09
AT1G35220	16.2772	0	46.5701	116.769	269.264	141.842
AT1G35320	0	0	0	93.9417	102.542	61.4922
AT3G61780	56.9703	0	99.793	297.628	673.529	343.536
AT1G35470	1061.28	187.398	609.846	308.164	346.723	620.661
AT1G35510	0	0	0	21.071	83.3611	17.2178
AT1G35516	1998.84	2398.69	1523.51	740.998	486.888	820.716
AT1G35580	117.196	132.281	168.539	316.065	423.445	381.252
AT1G35620	428.091	350.544	325.991	630.375	333.445	616.562
AT3G61990	3095.93	2506.72	3574.81	2179.09	744.349	2024.32
AT1G35670	166.028	119.053	164.104	156.277	305.412	362.394
AT1G35680	538.776	308.655	492.312	1184.37	1920.26	1283.14
AT1G35720	1438.91	862.03	1904.94	2343.27	594.594	2383.44
AT1G35780	0	0	0	76.3825	185.165	127.904
AT3G62650	1834.44	2799.94	1692.05	3995.59	1334.52	2499.04
AT1G36060	118.824	112.439	0	112.379	56.8036	230.391
AT1G36070	58.598	0	46.5701	119.403	206.559	207.434
AT1G36160	35.8099	251.333	44.3525	963.121	2330.42	1149.49
AT1G36180	14.6495	0	0	143.107	64.9184	19.6775
AT1G36280	35.8099	0	44.3525	434.59	498.692	529.653
AT1G36310	429.719	337.316	88.7049	1196.66	1226.07	1132.28
AT4G01037	229.509	0	55.4406	351.184	706.726	354.195
AT1G36370	338.566	571.012	190.716	213.344	616.725	459.962
AT1G36380	43.9485	209.445	113.099	333.625	59.0167	234.49
AT1G36390	201.838	0	0	334.502	592.381	459.962
AT1G36730	9855.86	10174.6	9331.76	9614.53	8966.86	10378.2
AT1G36980	804.095	1194.94	904.79	424.054	436.724	530.473
AT4G01560	830.139	522.509	935.837	5959.59	6002	5931.13
AT1G37130	0	0	0	53.5555	106.23	69.6912
AT4G01670	120.451	156.532	90.9225	200.175	244.919	377.152
AT1G41830	71.6198	469.597	0	134.328	387.297	241.049
AT1G41880	2426.93	4953.91	3142.37	14230.8	14871.5	12510
AT4G02220	491.572	0	133.057	1249.34	1074.11	850.232
AT4G02400	542.032	509.281	286.073	2129.05	4092.07	1822.63
AT4G02930	763.402	551.17	1652.13	4935.01	6149.55	5176
AT1G42480	0	0	68.7463	42.142	232.378	129.544
AT1G42540	17.9049	0	0	71.1147	67.8693	137.743
AT1G42550	139.984	279.994	0	29.8506	139.427	27.8765
AT1G42960	1054.76	899.509	820.52	2157.15	1838.37	2297.35
AT1G42970	0	0	46.5701	97.4535	137.952	92.6483
AT1G42990	901.758	489.439	891.484	465.318	264.1	394.37
AT4G04190	219.743	121.257	450.177	294.116	392.461	377.972
AT1G43160	161.144	0	317.12	26.3388	0	0
AT1G43170	3248.93	4634.24	3242.16	120778	128862	117995
AT1G43190	1093.83	436.526	920.313	1469.7	1701.89	1516.81
AT4G04950	843.16	780.457	503.4	2870.93	3011.33	2969.66
AT1G43560	201.838	119.053	128.622	229.147	451.478	264.826
AT1G43580	0	0	0	117.647	98.1153	93.4681
AT4G05410	195.327	0	263.897	3090.42	3850.84	4482.37
AT1G43650	323.917	227.082	243.939	184.371	12.5411	156.6
AT4G07400	0	0	42.1348	95.6976	73.7709	57.3927
AT1G43690	193.699	429.913	110.881	992.972	1404.6	722.328
AT4G09730	480.178	295.427	115.316	575.063	765.005	323.859
AT1G43710	914.78	1794.61	1177.56	2391.56	3533.63	2299.81
AT4G09830	1700.97	3269.54	1277.35	626.863	573.938	500.137
AT1G43780	0	0	0	430.2	1287.3	509.155
AT1G43800	0	0	0	0	23.6067	0
AT4G10650	102.546	0	0	101.843	99.5908	66.4116
AT4G10760	201.838	0	206.239	569.796	1091.07	429.625
AT1G43890	5653.08	6175.31	6555.29	2177.34	1051.24	2240.78
AT1G43900	291.362	185.193	84.2697	281.825	529.675	266.466
AT1G44000	26.0436	0	0	66.7249	92.9514	34.4356
AT1G44100	97.6634	147.714	70.9639	655.836	702.299	720.689
AT1G44170	432.974	277.79	430.219	1087.79	1923.21	1762.78
AT1G44350	180.677	760.614	219.545	30.7286	20.6559	50.8336
AT4G11060	301.129	268.971	39.9172	753.289	663.938	668.215
AT1G44446	462.273	416.684	563.276	117.647	5.90167	59.8524
AT1G44750	56.9703	343.93	0	453.905	278.854	609.183
AT1G44770	2088.37	1287.53	1869.46	469.708	295.084	401.749
AT1G44790	0	0	0	24.5829	123.935	13.9382
AT1G44800	0	0	0	249.34	211.723	256.627
AT4G11360	8447.88	7650.24	7453.43	849.865	327.543	1018.31
AT1G44820	205.093	365.977	257.244	179.982	74.5086	107.406
AT1G44835	151.378	0	75.3992	1716.41	2761.25	1693.9
AT1G44890	13.0218	0	57.6582	120.28	119.509	40.9948
AT1G44900	0	0	0	231.781	644.758	116.425
AT4G12340	537.149	886.281	758.427	555.748	465.495	217.272
AT1G44920	35.8099	191.807	181.845	154.521	199.919	188.576
AT1G44960	708.059	1042.81	576.582	482	312.051	500.137
AT1G45000	2072.09	1219.19	2093.44	3791.91	4165.84	4911.18
AT1G45050	39.0653	0	48.7877	146.619	132.05	144.302
AT4G12600	639.695	978.878	401.39	9740.96	7554.88	10478.3
AT1G45145	13384.8	11947.2	17162.2	3491.64	690.496	4530.74
AT1G45150	421.58	577.626	991.277	115.891	204.345	143.482
AT1G45160	19.5327	299.836	66.5287	352.94	365.904	336.977
AT1G45170	45.5762	90.3919	64.3111	310.798	372.543	369.773
AT1G45180	0	0	0	0	85.5743	54.933
AT4G12750	302.756	813.527	172.975	208.954	390.248	173.818
AT4G14410	485.061	257.947	494.53	251.974	491.314	393.55
AT4G14820	66.7366	0	39.9172	46.5318	71.5578	84.4493
AT1G45248	218.115	0	0	168.568	84.8366	125.444
AT1G45249	262.063	0	68.7463	86.04	134.263	109.046
AT4G15810	53.7148	0	0	409.129	559.184	446.843
AT1G45474	21.1604	308.655	133.057	130.816	202.87	211.533
AT1G45688	74.8752	94.8012	124.187	32.4845	61.2299	72.1509
AT4G15850	43.9485	0	17.741	248.463	376.232	95.1079
AT1G46264	24.4158	0	0	115.891	149.017	120.525
AT4G15900	1204.52	780.457	1162.03	1221.24	2480.18	1346.27
AT4G15955	343.45	108.029	266.115	147.497	146.066	305.001
AT1G47128	0	0	66.5287	0	132.788	33.6157
AT1G47200	1748.17	2522.15	1964.81	7300.23	3925.35	6987.97
AT1G47210	0	0	161.887	35.1184	151.968	0
AT4G16143	2368.34	1962.16	1377.14	6797.16	8132.51	8171.08
AT1G47240	429.719	407.866	538.882	135.206	143.853	120.525
AT1G47250	69.9921	198.421	150.798	58.8233	118.034	160.7
AT1G47260	314.151	590.854	556.623	1110.62	1110.25	1017.49
AT1G47270	437.857	826.755	412.478	217.734	191.067	133.643
AT1G47278	180.677	156.532	137.493	370.499	603.446	451.763
AT1G47290	0	0	0	80.7723	197.706	104.127
AT4G16630	307.64	149.918	37.6996	371.377	933.202	310.741
AT4G16760	6976.42	4973.76	7522.18	1505.7	1721.08	1485.65
AT1G47340	595.746	469.597	623.152	262.51	167.46	391.91
AT1G47380	0	0	0	72.8706	210.247	35.2555
AT1G47420	983.144	612.901	778.386	1604.91	1460.66	1397.92
AT1G47490	504.594	1082.5	361.473	3683.92	8510.95	4531.56
AT1G47500	882.226	1900.43	1144.29	4817.36	9787.93	7073.24
AT4G16830	7152.21	5233.91	7202.84	3552.22	3072.56	3787.92
AT1G47540	25005.1	44702.1	40170	490.779	245.657	598.524
AT1G47550	1494.25	396.842	1148.73	597.89	565.085	691.172
AT1G47570	314.151	147.714	197.368	833.183	908.858	768.242
AT1G47640	146.495	0	133.057	452.149	423.445	424.706
AT1G47670	0	0	0	19.3151	81.8857	33.6157
AT1G47710	2610.87	2504.52	2361.77	800.699	492.79	540.311
AT1G47720	83.0139	0	90.9225	94.8196	168.935	92.6483
AT1G47740	102.546	108.029	0	248.463	340.084	275.485
AT1G47750	524.127	365.977	439.089	2264.26	1643.62	2022.68
AT1G47820	559.937	385.819	694.116	417.909	167.46	404.209
AT1G47830	659.228	348.339	995.713	1738.36	1369.19	2180.92
AT4G17610	43.9485	0	0	194.907	364.428	91.8284
AT1G47900	55.3426	0	0	125.548	245.657	120.525
AT1G47960	55.3426	105.825	73.1816	455.661	239.756	524.733
AT1G47970	4199.52	4786.36	2306.33	2846.34	2503.05	2058.76
AT1G47980	4655.29	11144.6	5373.3	2186.12	196.231	1426.62
AT1G48030	841.533	1049.43	1033.41	1314.31	1604.52	1173.27
AT1G48040	0	0	0	35.1184	291.395	273.845
AT1G48050	84.6416	147.714	24.3939	220.368	518.61	379.612
AT1G48090	99.2911	0	39.9172	165.056	209.509	163.159
AT1G48110	569.703	324.088	381.431	225.636	313.526	305.821
AT1G48120	45.5762	0	90.9225	180.86	260.411	149.221
AT1G48130	306712	283489	418508	46067.4	6190.12	46754.6
AT1G48140	122.079	0	126.404	260.754	213.198	255.808
AT1G48160	626.673	729.749	1173.12	647.056	801.152	820.716
AT1G48170	71.6198	211.649	126.404	309.042	216.149	134.463
AT1G48175	0	0	124.187	114.135	113.607	131.183
AT1G48200	205.093	414.48	294.944	272.167	209.509	415.687
AT1G48210	286.479	324.088	490.095	144.863	126.148	207.434
AT1G48230	26.0436	145.509	0	80.7723	253.772	135.283
AT1G48240	0	0	31.0467	236.171	196.231	31.9759
AT1G48270	0	0	0	21.071	52.3774	57.3927
AT1G48280	37.4376	85.9825	0	65.847	89.2628	95.1079
AT1G48300	2589.71	1933.5	1933.77	647.934	492.052	332.878
AT4G18440	109.057	370.386	51.0053	733.974	1172.22	595.245
AT1G48350	537.149	551.17	958.013	699.734	1034.27	818.256
AT1G48370	22.7881	0	0	86.918	39.8363	31.9759
AT1G48380	205.093	251.333	399.172	724.317	528.938	653.457
AT1G48410	1163.82	643.766	1521.29	1398.59	3081.41	2323.59
AT1G48420	187.188	207.24	263.897	278.313	192.542	209.073
AT1G48430	203.465	152.123	153.016	213.344	151.23	132.003
AT1G48440	545.287	1089.11	654.199	316.065	255.247	489.478
AT1G48450	172.539	582.035	241.721	299.384	696.398	396.83
AT4G18840	94.4079	0	0	66.7249	36.1478	29.5163
AT1G48470	5981.88	6369.32	7551.01	867.424	433.035	741.186
AT1G48480	0	0	0	25.4608	6.63938	19.6775
AT4G19710	291.362	0	106.446	499.559	509.019	318.94
AT4G19960	454.135	617.31	467.918	841.963	312.789	786.28
AT1G48520	126.962	0	108.663	254.608	530.413	224.651
AT1G48540	275.085	83.7778	148.581	285.337	357.051	409.948
AT4G20980	1383.56	1305.17	907.008	1341.52	1895.17	1903.8
AT4G21110	1463.32	2228.93	2124.48	1821.77	1403.12	1456.95
AT4G21530	32.5545	0	0	141.351	124.673	83.6294
AT1G48580	47.204	0	0	157.155	107.706	121.345
AT1G48600	0	0	75.3992	21.949	112.87	104.127
AT1G48610	81.3861	0	19.9586	574.186	1360.34	954.359
AT4G21705	30.9267	0	0	77.2604	113.607	178.737
AT1G48630	301.129	242.515	0	5294.1	8397.34	6639.52
AT4G22990	1455.18	972.264	756.209	1064.96	1238.61	1749.66
AT1G48650	24.4158	244.719	2.21762	328.357	406.478	452.583
AT1G48660	1489.37	736.363	1153.16	841.963	707.463	1544.68
AT4G23050	252.297	310.86	179.627	306.408	470.659	271.386
AT1G48770	0	0	0	34.2404	70.8201	72.1509
AT1G48790	577.841	286.608	769.515	115.013	211.723	82.8095
AT1G48830	2874.56	3300.41	4206.83	10388.9	7295.94	12397.6
AT4G23920	890.364	213.854	574.364	191.395	630.741	451.763
AT1G48850	1424.26	820.141	1368.27	568.918	880.825	529.653
AT1G48860	543.659	639.357	614.282	635.643	821.071	724.788
AT1G48870	60.2257	0	102.011	47.4098	148.28	22.1372
AT1G48900	738.986	174.17	598.758	1972.78	2440.34	2190.76
AT4G24150	1224.05	2504.52	1239.65	4489.89	2819.53	4031.43
AT1G48950	266.947	0	186.28	77.2604	427.871	92.6483
AT1G48960	112.313	257.947	0	73.7486	70.0824	66.4116
AT1G48970	200.21	0	232.85	122.914	576.151	323.859
AT1G48990	6592.28	8260.93	6726.05	853.377	147.542	650.997
AT1G49032	2418.8	3884.64	3863.1	1166.81	438.937	1123.26
AT1G49040	87.897	0	95.3578	124.67	234.592	156.6
AT1G49140	494.828	1025.18	487.877	741.876	534.839	919.923
AT4G24520	398.792	149.918	503.4	410.007	466.232	500.137
AT1G49240	406.931	760.614	656.416	972.779	706.726	749.385
AT1G49245	393.909	88.1872	705.204	526.776	260.411	397.649
AT1G49300	1674.93	1638.08	1547.9	734.852	599.02	1001.09
AT1G49340	0	0	0	90.4298	374.756	122.165
AT4G24770	4902.7	5791.69	5557.36	4219.47	5851.51	4133.92
AT1G49360	104.174	0	62.0934	35.9963	63.443	37.7152
AT1G49380	0	0	0	94.8196	223.526	126.264
AT1G49390	509.477	637.152	297.161	215.1	65.6561	72.1509
AT1G49400	844.788	619.515	782.821	3532.03	2101	3972.4
[truncated: 11,426 more rows]

[truncated: 1 more sheets: 30 genes with LFC>5 ]
